# Supplementary material for: Paradoxical choice and the reinforcing value of information
Source: Anim Cogn. 2022 Oct 28;26(2):623–37. doi: 10.1007/s10071-022-01698-2 (PMC9950180; doi:10.1007/s10071-022-01698-2)
Supplement: Supplementary file 2 — Supplementary file2 (XLSX 29 KB) [file 10071_2022_1698_MOESM2_ESM.xlsx]

## Sheet: Sheet1
Session	Subject	Cue	Treatment	Headpoking
1	1	'S+'	S+_S-	0.951
2	1	'S+'	S+_S-	0.97
3	1	'S+'	S+_S-	0.295
4	1	'S+'	S+_S-	0.539
5	1	'S+'	S+_S-	0.138
6	1	'S+'	S+_S-	0.136
7	1	'S+'	S+_S-	0.373
8	1	'S+'	S+_S-	0.743
9	1	'S+'	S+_S-	1.033
10	1	'S+'	S+_S-	2.168
1	1	'S-'	S+_S-	0.672
2	1	'S-'	S+_S-	0.971
3	1	'S-'	S+_S-	0.299
4	1	'S-'	S+_S-	0.762
5	1	'S-'	S+_S-	0.113
6	1	'S-'	S+_S-	0.273
7	1	'S-'	S+_S-	0.594
8	1	'S-'	S+_S-	0.902
9	1	'S-'	S+_S-	0.629
10	1	'S-'	S+_S-	0.273
1	1	'N1&N2'	S+_S-	1.116
2	1	'N1&N2'	S+_S-	1.159
3	1	'N1&N2'	S+_S-	0.538
4	1	'N1&N2'	S+_S-	0.4
5	1	'N1&N2'	S+_S-	0.1795
6	1	'N1&N2'	S+_S-	0.165
7	1	'N1&N2'	S+_S-	0.1505
8	1	'N1&N2'	S+_S-	0.7455
9	1	'N1&N2'	S+_S-	0.554
10	1	'N1&N2'	S+_S-	0.7715
1	2	'S+'	Only_S-	1.115
2	2	'S+'	Only_S-	2.15
3	2	'S+'	Only_S-	1.702
4	2	'S+'	Only_S-	3.128
5	2	'S+'	Only_S-	2.902
6	2	'S+'	Only_S-	1.486
7	2	'S+'	Only_S-	2.348
8	2	'S+'	Only_S-	1.926
9	2	'S+'	Only_S-	2.08
10	2	'S+'	Only_S-	1.718
1	2	'S-'	Only_S-	0.872
2	2	'S-'	Only_S-	1.323
3	2	'S-'	Only_S-	1.176
4	2	'S-'	Only_S-	0.73
5	2	'S-'	Only_S-	0.309
6	2	'S-'	Only_S-	0.084
7	2	'S-'	Only_S-	0.446
8	2	'S-'	Only_S-	0.694
9	2	'S-'	Only_S-	0.534
10	2	'S-'	Only_S-	1.004
1	2	'N1&N2'	Only_S-	0.9665
2	2	'N1&N2'	Only_S-	1.136
3	2	'N1&N2'	Only_S-	0.6735
4	2	'N1&N2'	Only_S-	0.857
5	2	'N1&N2'	Only_S-	0.6055
6	2	'N1&N2'	Only_S-	0.4765
7	2	'N1&N2'	Only_S-	1.6225
8	2	'N1&N2'	Only_S-	1.1785
9	2	'N1&N2'	Only_S-	1.295
10	2	'N1&N2'	Only_S-	0.822
1	3	'S+'	Only_S+	3.866
2	3	'S+'	Only_S+	2.843
3	3	'S+'	Only_S+	4.303
4	3	'S+'	Only_S+	1.956
5	3	'S+'	Only_S+	2.229
6	3	'S+'	Only_S+	3.501
7	3	'S+'	Only_S+	3.375
8	3	'S+'	Only_S+	3.28
9	3	'S+'	Only_S+	2.709
10	3	'S+'	Only_S+	3.733
1	3	'S-'	Only_S+	1.91
2	3	'S-'	Only_S+	2.706
3	3	'S-'	Only_S+	2.602
4	3	'S-'	Only_S+	2.138
5	3	'S-'	Only_S+	2.216
6	3	'S-'	Only_S+	2.274
7	3	'S-'	Only_S+	1.596
8	3	'S-'	Only_S+	1.106
9	3	'S-'	Only_S+	2.376
10	3	'S-'	Only_S+	1.138
1	3	'N1&N2'	Only_S+	2.7465
2	3	'N1&N2'	Only_S+	2.551
3	3	'N1&N2'	Only_S+	2.371
4	3	'N1&N2'	Only_S+	2.1885
5	3	'N1&N2'	Only_S+	2.65
6	3	'N1&N2'	Only_S+	3.656
7	3	'N1&N2'	Only_S+	3.1045
8	3	'N1&N2'	Only_S+	3.4245
9	3	'N1&N2'	Only_S+	1.989
10	3	'N1&N2'	Only_S+	3.342
1	4	'S+'	S+_S-	3.074
2	4	'S+'	S+_S-	3.821
3	4	'S+'	S+_S-	2.595
4	4	'S+'	S+_S-	2.558
5	4	'S+'	S+_S-	2.615
6	4	'S+'	S+_S-	0.713
7	4	'S+'	S+_S-	1.543
8	4	'S+'	S+_S-	2.702
9	4	'S+'	S+_S-	3.449
10	4	'S+'	S+_S-	3.904
1	4	'S-'	S+_S-	1.456
2	4	'S-'	S+_S-	0.54
3	4	'S-'	S+_S-	0.616
4	4	'S-'	S+_S-	0.245
5	4	'S-'	S+_S-	0.895
6	4	'S-'	S+_S-	0.676
7	4	'S-'	S+_S-	0.895
8	4	'S-'	S+_S-	1.532
9	4	'S-'	S+_S-	0.723
10	4	'S-'	S+_S-	0.784
1	4	'N1&N2'	S+_S-	1.994
2	4	'N1&N2'	S+_S-	2.0295
3	4	'N1&N2'	S+_S-	1.641
4	4	'N1&N2'	S+_S-	2.3055
5	4	'N1&N2'	S+_S-	2.174
6	4	'N1&N2'	S+_S-	1.6075
7	4	'N1&N2'	S+_S-	1.5895
8	4	'N1&N2'	S+_S-	3.167
9	4	'N1&N2'	S+_S-	2.725
10	4	'N1&N2'	S+_S-	3.347
1	5	'S+'	Only_S-	3.986
2	5	'S+'	Only_S-	1.431
3	5	'S+'	Only_S-	1.786
4	5	'S+'	Only_S-	2.845
5	5	'S+'	Only_S-	1.441
6	5	'S+'	Only_S-	2.707
7	5	'S+'	Only_S-	4.443
8	5	'S+'	Only_S-	3.747
9	5	'S+'	Only_S-	4.209
10	5	'S+'	Only_S-	4.941
1	5	'S-'	Only_S-	1.625
2	5	'S-'	Only_S-	1.566
3	5	'S-'	Only_S-	0.35
4	5	'S-'	Only_S-	0.755
5	5	'S-'	Only_S-	0.851
6	5	'S-'	Only_S-	1.1
7	5	'S-'	Only_S-	1.508
8	5	'S-'	Only_S-	0.843
9	5	'S-'	Only_S-	0.891
10	5	'S-'	Only_S-	0.905
1	5	'N1&N2'	Only_S-	2.2285
2	5	'N1&N2'	Only_S-	2.181
3	5	'N1&N2'	Only_S-	1.95
4	5	'N1&N2'	Only_S-	2.4925
5	5	'N1&N2'	Only_S-	2.139
6	5	'N1&N2'	Only_S-	3.0065
7	5	'N1&N2'	Only_S-	4.4585
8	5	'N1&N2'	Only_S-	2.5065
9	5	'N1&N2'	Only_S-	3.9295
10	5	'N1&N2'	Only_S-	3.666
1	6	'S+'	Only_S+	0.705
2	6	'S+'	Only_S+	0.54
3	6	'S+'	Only_S+	1.834
4	6	'S+'	Only_S+	2.57
5	6	'S+'	Only_S+	3.039
6	6	'S+'	Only_S+	3.965
7	6	'S+'	Only_S+	3.534
8	6	'S+'	Only_S+	4.223
9	6	'S+'	Only_S+	4.387
10	6	'S+'	Only_S+	3.523
1	6	'S-'	Only_S+	0.813
2	6	'S-'	Only_S+	0.082
3	6	'S-'	Only_S+	0.528
4	6	'S-'	Only_S+	0.227
5	6	'S-'	Only_S+	0
6	6	'S-'	Only_S+	0
7	6	'S-'	Only_S+	0.075
8	6	'S-'	Only_S+	1.042
9	6	'S-'	Only_S+	0.629
10	6	'S-'	Only_S+	0.146
1	6	'N1&N2'	Only_S+	0.9655
2	6	'N1&N2'	Only_S+	0.6695
3	6	'N1&N2'	Only_S+	0.922
4	6	'N1&N2'	Only_S+	1.216
5	6	'N1&N2'	Only_S+	1.185
6	6	'N1&N2'	Only_S+	1.324
7	6	'N1&N2'	Only_S+	1.877
8	6	'N1&N2'	Only_S+	2.491
9	6	'N1&N2'	Only_S+	1.941
10	6	'N1&N2'	Only_S+	1.737
1	7	'S+'	S+_S-	3.228
2	7	'S+'	S+_S-	3.883
3	7	'S+'	S+_S-	1.79
4	7	'S+'	S+_S-	2.473
5	7	'S+'	S+_S-	0.96
6	7	'S+'	S+_S-	0.589
7	7	'S+'	S+_S-	2.73
8	7	'S+'	S+_S-	1.525
9	7	'S+'	S+_S-	2.172
10	7	'S+'	S+_S-	2.851
1	7	'S-'	S+_S-	3.336
2	7	'S-'	S+_S-	2.369
3	7	'S-'	S+_S-	1.451
4	7	'S-'	S+_S-	1.35
5	7	'S-'	S+_S-	1.104
6	7	'S-'	S+_S-	1.618
7	7	'S-'	S+_S-	1.208
8	7	'S-'	S+_S-	2.137
9	7	'S-'	S+_S-	1.888
10	7	'S-'	S+_S-	2.232
1	7	'N1&N2'	S+_S-	1.6745
2	7	'N1&N2'	S+_S-	2.3455
3	7	'N1&N2'	S+_S-	1.3945
4	7	'N1&N2'	S+_S-	1.765
5	7	'N1&N2'	S+_S-	1.2655
6	7	'N1&N2'	S+_S-	1.409
7	7	'N1&N2'	S+_S-	2.4835
8	7	'N1&N2'	S+_S-	1.9485
9	7	'N1&N2'	S+_S-	2.922
10	7	'N1&N2'	S+_S-	2.7785
1	8	'S+'	Only_S-	2.43
2	8	'S+'	Only_S-	1.379
3	8	'S+'	Only_S-	0.209
4	8	'S+'	Only_S-	0.324
5	8	'S+'	Only_S-	1.77
6	8	'S+'	Only_S-	2.408
7	8	'S+'	Only_S-	2.52
8	8	'S+'	Only_S-	3.902
9	8	'S+'	Only_S-	3.671
10	8	'S+'	Only_S-	4.426
1	8	'S-'	Only_S-	0.804
2	8	'S-'	Only_S-	1.204
3	8	'S-'	Only_S-	0.209
4	8	'S-'	Only_S-	0.883
5	8	'S-'	Only_S-	1.102
6	8	'S-'	Only_S-	1.813
7	8	'S-'	Only_S-	1.278
8	8	'S-'	Only_S-	1.89
9	8	'S-'	Only_S-	1.672
10	8	'S-'	Only_S-	1.142
1	8	'N1&N2'	Only_S-	1.568
2	8	'N1&N2'	Only_S-	0.9595
3	8	'N1&N2'	Only_S-	0.153
4	8	'N1&N2'	Only_S-	0.556
5	8	'N1&N2'	Only_S-	2.103
6	8	'N1&N2'	Only_S-	2.451
7	8	'N1&N2'	Only_S-	3.1965
8	8	'N1&N2'	Only_S-	3.5665
9	8	'N1&N2'	Only_S-	3.9515
10	8	'N1&N2'	Only_S-	3.925
1	9	'S+'	Only_S+	1.857
2	9	'S+'	Only_S+	2.276
3	9	'S+'	Only_S+	3.549
4	9	'S+'	Only_S+	4.534
5	9	'S+'	Only_S+	3.809
6	9	'S+'	Only_S+	5.029
7	9	'S+'	Only_S+	3.312
8	9	'S+'	Only_S+	3.22
9	9	'S+'	Only_S+	4.403
10	9	'S+'	Only_S+	5.333
1	9	'S-'	Only_S+	2.7
2	9	'S-'	Only_S+	1.568
3	9	'S-'	Only_S+	1.358
4	9	'S-'	Only_S+	0.713
5	9	'S-'	Only_S+	1.091
6	9	'S-'	Only_S+	0.518
7	9	'S-'	Only_S+	0.284
8	9	'S-'	Only_S+	0.39
9	9	'S-'	Only_S+	1.07
10	9	'S-'	Only_S+	0.032
1	9	'N1&N2'	Only_S+	2.481
2	9	'N1&N2'	Only_S+	2.7495
3	9	'N1&N2'	Only_S+	3.2925
4	9	'N1&N2'	Only_S+	2.6625
5	9	'N1&N2'	Only_S+	3.304
6	9	'N1&N2'	Only_S+	3.8005
7	9	'N1&N2'	Only_S+	2.101
8	9	'N1&N2'	Only_S+	3.1735
9	9	'N1&N2'	Only_S+	3.449
10	9	'N1&N2'	Only_S+	3.848
1	10	'S+'	S+_S-	1.681
2	10	'S+'	S+_S-	0.58
3	10	'S+'	S+_S-	0.444
4	10	'S+'	S+_S-	1.031
5	10	'S+'	S+_S-	1.27
6	10	'S+'	S+_S-	1.88
7	10	'S+'	S+_S-	2.483
8	10	'S+'	S+_S-	3.555
9	10	'S+'	S+_S-	2.133
10	10	'S+'	S+_S-	2.319
1	10	'S-'	S+_S-	1.318
2	10	'S-'	S+_S-	0.571
3	10	'S-'	S+_S-	0.33
4	10	'S-'	S+_S-	0.297
5	10	'S-'	S+_S-	0.571
6	10	'S-'	S+_S-	0.204
7	10	'S-'	S+_S-	1.027
8	10	'S-'	S+_S-	1.774
9	10	'S-'	S+_S-	1.132
10	10	'S-'	S+_S-	0.339
1	10	'N1&N2'	S+_S-	1.3695
2	10	'N1&N2'	S+_S-	0.41
3	10	'N1&N2'	S+_S-	0.512
4	10	'N1&N2'	S+_S-	0.79
5	10	'N1&N2'	S+_S-	1.0445
6	10	'N1&N2'	S+_S-	1.1775
7	10	'N1&N2'	S+_S-	1.773
8	10	'N1&N2'	S+_S-	2.345
9	10	'N1&N2'	S+_S-	1.3605
10	10	'N1&N2'	S+_S-	1.2175
1	11	'S+'	Only_S-	1.685
2	11	'S+'	Only_S-	1.828
3	11	'S+'	Only_S-	2.151
4	11	'S+'	Only_S-	3.406
5	11	'S+'	Only_S-	2.314
6	11	'S+'	Only_S-	2.33
7	11	'S+'	Only_S-	2.32
8	11	'S+'	Only_S-	2.502
9	11	'S+'	Only_S-	1.791
10	11	'S+'	Only_S-	1.32
1	11	'S-'	Only_S-	1.181
2	11	'S-'	Only_S-	1.667
3	11	'S-'	Only_S-	1.123
4	11	'S-'	Only_S-	2.138
5	11	'S-'	Only_S-	1.048
6	11	'S-'	Only_S-	0.861
7	11	'S-'	Only_S-	2.472
8	11	'S-'	Only_S-	2.008
9	11	'S-'	Only_S-	1.161
10	11	'S-'	Only_S-	1.385
1	11	'N1&N2'	Only_S-	1.3505
2	11	'N1&N2'	Only_S-	1.395
3	11	'N1&N2'	Only_S-	1.4315
4	11	'N1&N2'	Only_S-	2.311
5	11	'N1&N2'	Only_S-	1.1625
6	11	'N1&N2'	Only_S-	0.7455
7	11	'N1&N2'	Only_S-	1.848
8	11	'N1&N2'	Only_S-	1.805
9	11	'N1&N2'	Only_S-	1.2455
10	11	'N1&N2'	Only_S-	1.0955
1	12	'S+'	Only_S+	1.845
2	12	'S+'	Only_S+	1.353
3	12	'S+'	Only_S+	1.633
4	12	'S+'	Only_S+	1.874
5	12	'S+'	Only_S+	2.928
6	12	'S+'	Only_S+	2.651
7	12	'S+'	Only_S+	4.544
8	12	'S+'	Only_S+	3.908
9	12	'S+'	Only_S+	2.272
10	12	'S+'	Only_S+	4.172
1	12	'S-'	Only_S+	1.698
2	12	'S-'	Only_S+	1.546
3	12	'S-'	Only_S+	0.653
4	12	'S-'	Only_S+	0.331
5	12	'S-'	Only_S+	0.275
6	12	'S-'	Only_S+	1.485
7	12	'S-'	Only_S+	0.535
8	12	'S-'	Only_S+	1.456
9	12	'S-'	Only_S+	1.065
10	12	'S-'	Only_S+	1.07
1	12	'N1&N2'	Only_S+	2.0335
2	12	'N1&N2'	Only_S+	1.7255
3	12	'N1&N2'	Only_S+	1.41
4	12	'N1&N2'	Only_S+	1.3025
5	12	'N1&N2'	Only_S+	1.976
6	12	'N1&N2'	Only_S+	2.488
7	12	'N1&N2'	Only_S+	4.138
8	12	'N1&N2'	Only_S+	3.731
9	12	'N1&N2'	Only_S+	2.3235
10	12	'N1&N2'	Only_S+	3.1535
1	13	'S+'	S+_S-	2.654
2	13	'S+'	S+_S-	5.906
3	13	'S+'	S+_S-	4.67
4	13	'S+'	S+_S-	4.953
5	13	'S+'	S+_S-	4.618
6	13	'S+'	S+_S-	6.193
7	13	'S+'	S+_S-	4.85
8	13	'S+'	S+_S-	2.532
9	13	'S+'	S+_S-	2.286
10	13	'S+'	S+_S-	2.576
1	13	'S-'	S+_S-	1.37
2	13	'S-'	S+_S-	1.182
3	13	'S-'	S+_S-	0.604
4	13	'S-'	S+_S-	0.883
5	13	'S-'	S+_S-	0.673
6	13	'S-'	S+_S-	2.043
7	13	'S-'	S+_S-	1.553
8	13	'S-'	S+_S-	0.544
9	13	'S-'	S+_S-	0.402
10	13	'S-'	S+_S-	0.372
1	13	'N1&N2'	S+_S-	2.065
2	13	'N1&N2'	S+_S-	4.214
3	13	'N1&N2'	S+_S-	4.0275
4	13	'N1&N2'	S+_S-	3.9595
5	13	'N1&N2'	S+_S-	3.9485
6	13	'N1&N2'	S+_S-	4.2245
7	13	'N1&N2'	S+_S-	3.6095
8	13	'N1&N2'	S+_S-	2.325
9	13	'N1&N2'	S+_S-	0.8805
10	13	'N1&N2'	S+_S-	0.383
1	14	'S+'	Only_S-	0.574
2	14	'S+'	Only_S-	2.468
3	14	'S+'	Only_S-	4.13
4	14	'S+'	Only_S-	4.183
5	14	'S+'	Only_S-	5.88
6	14	'S+'	Only_S-	5.599
7	14	'S+'	Only_S-	5.979
8	14	'S+'	Only_S-	5.736
9	14	'S+'	Only_S-	5.337
10	14	'S+'	Only_S-	5.338
1	14	'S-'	Only_S-	0.814
2	14	'S-'	Only_S-	1.397
3	14	'S-'	Only_S-	1.232
4	14	'S-'	Only_S-	1.591
5	14	'S-'	Only_S-	2.368
6	14	'S-'	Only_S-	1.468
7	14	'S-'	Only_S-	1.305
8	14	'S-'	Only_S-	1.52
9	14	'S-'	Only_S-	1.074
10	14	'S-'	Only_S-	1.338
1	14	'N1&N2'	Only_S-	1.232
2	14	'N1&N2'	Only_S-	2.19
3	14	'N1&N2'	Only_S-	2.8265
4	14	'N1&N2'	Only_S-	2.8815
5	14	'N1&N2'	Only_S-	3.3285
6	14	'N1&N2'	Only_S-	4.9565
7	14	'N1&N2'	Only_S-	4.932
8	14	'N1&N2'	Only_S-	3.826
9	14	'N1&N2'	Only_S-	3.825
10	14	'N1&N2'	Only_S-	4.8485
1	15	'S+'	Only_S+	3.258
2	15	'S+'	Only_S+	3.865
3	15	'S+'	Only_S+	3.376
4	15	'S+'	Only_S+	4.925
5	15	'S+'	Only_S+	5.941
6	15	'S+'	Only_S+	4.809
7	15	'S+'	Only_S+	5.25
8	15	'S+'	Only_S+	3.062
9	15	'S+'	Only_S+	4.653
10	15	'S+'	Only_S+	4.262
1	15	'S-'	Only_S+	1.343
2	15	'S-'	Only_S+	3.509
3	15	'S-'	Only_S+	3.626
4	15	'S-'	Only_S+	2.304
5	15	'S-'	Only_S+	5.236
6	15	'S-'	Only_S+	1.227
7	15	'S-'	Only_S+	2.218
8	15	'S-'	Only_S+	0.401
9	15	'S-'	Only_S+	2.454
10	15	'S-'	Only_S+	2.902
1	15	'N1&N2'	Only_S+	1.6985
2	15	'N1&N2'	Only_S+	2.3745
3	15	'N1&N2'	Only_S+	1.45
4	15	'N1&N2'	Only_S+	2.1405
5	15	'N1&N2'	Only_S+	4.081
6	15	'N1&N2'	Only_S+	2.9085
7	15	'N1&N2'	Only_S+	2.5655
8	15	'N1&N2'	Only_S+	1.4845
9	15	'N1&N2'	Only_S+	2.41
10	15	'N1&N2'	Only_S+	3.6695
1	16	'S+'	S+_S-	3.013
2	16	'S+'	S+_S-	2.214
3	16	'S+'	S+_S-	0.528
4	16	'S+'	S+_S-	0.815
5	16	'S+'	S+_S-	0.201
6	16	'S+'	S+_S-	0.409
7	16	'S+'	S+_S-	0.671
8	16	'S+'	S+_S-	0.713
9	16	'S+'	S+_S-	2.816
10	16	'S+'	S+_S-	1.649
1	16	'S-'	S+_S-	1.508
2	16	'S-'	S+_S-	0.369
3	16	'S-'	S+_S-	0.357
4	16	'S-'	S+_S-	1.17
5	16	'S-'	S+_S-	0.826
6	16	'S-'	S+_S-	0.545
7	16	'S-'	S+_S-	1.4
8	16	'S-'	S+_S-	1.127
9	16	'S-'	S+_S-	0.917
10	16	'S-'	S+_S-	1.799
1	16	'N1&N2'	S+_S-	1.185
2	16	'N1&N2'	S+_S-	0.9055
3	16	'N1&N2'	S+_S-	0.249
4	16	'N1&N2'	S+_S-	0.3635
5	16	'N1&N2'	S+_S-	0.096
6	16	'N1&N2'	S+_S-	0.3265
7	16	'N1&N2'	S+_S-	0.528
8	16	'N1&N2'	S+_S-	0.452
9	16	'N1&N2'	S+_S-	1.4135
10	16	'N1&N2'	S+_S-	1.7565
1	17	'S+'	Only_S-	3.156
2	17	'S+'	Only_S-	3.087
3	17	'S+'	Only_S-	2.361
4	17	'S+'	Only_S-	2.65
5	17	'S+'	Only_S-	3.67
6	17	'S+'	Only_S-	3.853
7	17	'S+'	Only_S-	3.521
8	17	'S+'	Only_S-	2.818
9	17	'S+'	Only_S-	2.657
10	17	'S+'	Only_S-	3.097
1	17	'S-'	Only_S-	2.87
2	17	'S-'	Only_S-	3
3	17	'S-'	Only_S-	1.923
4	17	'S-'	Only_S-	2.205
5	17	'S-'	Only_S-	2.208
6	17	'S-'	Only_S-	1.965
7	17	'S-'	Only_S-	1.1
8	17	'S-'	Only_S-	1.058
9	17	'S-'	Only_S-	1.937
10	17	'S-'	Only_S-	1.579
1	17	'N1&N2'	Only_S-	4.0545
2	17	'N1&N2'	Only_S-	4.795
3	17	'N1&N2'	Only_S-	3.1165
4	17	'N1&N2'	Only_S-	3.538
5	17	'N1&N2'	Only_S-	3.244
6	17	'N1&N2'	Only_S-	4.094
7	17	'N1&N2'	Only_S-	3.8595
8	17	'N1&N2'	Only_S-	2.8525
9	17	'N1&N2'	Only_S-	2.6945
10	17	'N1&N2'	Only_S-	3.6075
1	18	'S+'	Only_S+	1.517
2	18	'S+'	Only_S+	0.629
3	18	'S+'	Only_S+	1.373
4	18	'S+'	Only_S+	2.058
5	18	'S+'	Only_S+	1.54
6	18	'S+'	Only_S+	2.01
7	18	'S+'	Only_S+	1.636
8	18	'S+'	Only_S+	1.147
9	18	'S+'	Only_S+	1.563
10	18	'S+'	Only_S+	3.223
1	18	'S-'	Only_S+	0.947
2	18	'S-'	Only_S+	0.1
3	18	'S-'	Only_S+	0.931
4	18	'S-'	Only_S+	0.204
5	18	'S-'	Only_S+	0.889
6	18	'S-'	Only_S+	0.639
7	18	'S-'	Only_S+	0.854
8	18	'S-'	Only_S+	1.068
9	18	'S-'	Only_S+	0.397
10	18	'S-'	Only_S+	0.84
1	18	'N1&N2'	Only_S+	2.2405
2	18	'N1&N2'	Only_S+	1.228
3	18	'N1&N2'	Only_S+	0.4475
4	18	'N1&N2'	Only_S+	0.637
5	18	'N1&N2'	Only_S+	1.117
6	18	'N1&N2'	Only_S+	1.248
7	18	'N1&N2'	Only_S+	0.632
8	18	'N1&N2'	Only_S+	0.847
9	18	'N1&N2'	Only_S+	1.082
10	18	'N1&N2'	Only_S+	1.3325
1	19	'S+'	S+_S-	2.537
2	19	'S+'	S+_S-	1.265
3	19	'S+'	S+_S-	0.623
4	19	'S+'	S+_S-	0.598
5	19	'S+'	S+_S-	2.04
6	19	'S+'	S+_S-	1.4
7	19	'S+'	S+_S-	1.178
8	19	'S+'	S+_S-	1.987
9	19	'S+'	S+_S-	3.063
10	19	'S+'	S+_S-	3.645
1	19	'S-'	S+_S-	2.306
2	19	'S-'	S+_S-	0.93
3	19	'S-'	S+_S-	0.263
4	19	'S-'	S+_S-	0.204
5	19	'S-'	S+_S-	0.525
6	19	'S-'	S+_S-	0.957
7	19	'S-'	S+_S-	1.342
8	19	'S-'	S+_S-	1.605
9	19	'S-'	S+_S-	1.41
10	19	'S-'	S+_S-	1.97
1	19	'N1&N2'	S+_S-	2.03
2	19	'N1&N2'	S+_S-	1.171
3	19	'N1&N2'	S+_S-	0.1805
4	19	'N1&N2'	S+_S-	0.6035
5	19	'N1&N2'	S+_S-	1.5335
6	19	'N1&N2'	S+_S-	1.281
7	19	'N1&N2'	S+_S-	1.2855
8	19	'N1&N2'	S+_S-	1.527
9	19	'N1&N2'	S+_S-	2.056
10	19	'N1&N2'	S+_S-	3.454
1	20	'S+'	Only_S-	2.823
2	20	'S+'	Only_S-	3.601
3	20	'S+'	Only_S-	4.676
4	20	'S+'	Only_S-	4.595
5	20	'S+'	Only_S-	3.747
6	20	'S+'	Only_S-	4.871
7	20	'S+'	Only_S-	3.638
8	20	'S+'	Only_S-	3.932
9	20	'S+'	Only_S-	3.169
10	20	'S+'	Only_S-	2.849
1	20	'S-'	Only_S-	1.508
2	20	'S-'	Only_S-	2.458
3	20	'S-'	Only_S-	0.97
4	20	'S-'	Only_S-	2.352
5	20	'S-'	Only_S-	2.107
6	20	'S-'	Only_S-	2.006
7	20	'S-'	Only_S-	1.445
8	20	'S-'	Only_S-	0.15
9	20	'S-'	Only_S-	1.645
10	20	'S-'	Only_S-	1.963
1	20	'N1&N2'	Only_S-	2.4585
2	20	'N1&N2'	Only_S-	3.9375
3	20	'N1&N2'	Only_S-	3.3925
4	20	'N1&N2'	Only_S-	4.516
5	20	'N1&N2'	Only_S-	3.6435
6	20	'N1&N2'	Only_S-	4.7265
7	20	'N1&N2'	Only_S-	3.6175
8	20	'N1&N2'	Only_S-	3.399
9	20	'N1&N2'	Only_S-	2.808
10	20	'N1&N2'	Only_S-	1.754
1	21	'S+'	Only_S+	1.143
2	21	'S+'	Only_S+	0.47
3	21	'S+'	Only_S+	0.417
4	21	'S+'	Only_S+	2.324
5	21	'S+'	Only_S+	1.7
6	21	'S+'	Only_S+	1.902
7	21	'S+'	Only_S+	1.451
8	21	'S+'	Only_S+	1.896
9	21	'S+'	Only_S+	0.846
10	21	'S+'	Only_S+	1.761
1	21	'S-'	Only_S+	1.413
2	21	'S-'	Only_S+	0.582
3	21	'S-'	Only_S+	2.057
4	21	'S-'	Only_S+	2.215
5	21	'S-'	Only_S+	2.045
6	21	'S-'	Only_S+	3.739
7	21	'S-'	Only_S+	2.603
8	21	'S-'	Only_S+	1.647
9	21	'S-'	Only_S+	2.946
10	21	'S-'	Only_S+	4.204
1	21	'N1&N2'	Only_S+	2.053
2	21	'N1&N2'	Only_S+	0.6575
3	21	'N1&N2'	Only_S+	1.92
4	21	'N1&N2'	Only_S+	3.179
5	21	'N1&N2'	Only_S+	2.227
6	21	'N1&N2'	Only_S+	3.3175
7	21	'N1&N2'	Only_S+	3.18
8	21	'N1&N2'	Only_S+	3.991
9	21	'N1&N2'	Only_S+	3.4045
10	21	'N1&N2'	Only_S+	3.4405
1	22	'S+'	S+_S-	1.942
2	22	'S+'	S+_S-	1.414
3	22	'S+'	S+_S-	0.655
4	22	'S+'	S+_S-	2.797
5	22	'S+'	S+_S-	2.415
6	22	'S+'	S+_S-	2.503
7	22	'S+'	S+_S-	2.231
8	22	'S+'	S+_S-	3.587
9	22	'S+'	S+_S-	3.254
10	22	'S+'	S+_S-	3.256
1	22	'S-'	S+_S-	1.305
2	22	'S-'	S+_S-	0.653
3	22	'S-'	S+_S-	0.231
4	22	'S-'	S+_S-	0.404
5	22	'S-'	S+_S-	0.667
6	22	'S-'	S+_S-	0.749
7	22	'S-'	S+_S-	0.089
8	22	'S-'	S+_S-	1.054
9	22	'S-'	S+_S-	0.767
10	22	'S-'	S+_S-	1.054
1	22	'N1&N2'	S+_S-	1.6935
2	22	'N1&N2'	S+_S-	0.715
3	22	'N1&N2'	S+_S-	0.527
4	22	'N1&N2'	S+_S-	1.853
5	22	'N1&N2'	S+_S-	1.8305
6	22	'N1&N2'	S+_S-	2.0015
7	22	'N1&N2'	S+_S-	1.8545
8	22	'N1&N2'	S+_S-	2.714
9	22	'N1&N2'	S+_S-	2.4955
10	22	'N1&N2'	S+_S-	2.333
1	23	'S+'	Only_S-	1.611
2	23	'S+'	Only_S-	2.634
3	23	'S+'	Only_S-	1.543
4	23	'S+'	Only_S-	1.261
5	23	'S+'	Only_S-	1.697
6	23	'S+'	Only_S-	2.055
7	23	'S+'	Only_S-	1.776
8	23	'S+'	Only_S-	2.004
9	23	'S+'	Only_S-	1.158
10	23	'S+'	Only_S-	0.793
1	23	'S-'	Only_S-	1.638
2	23	'S-'	Only_S-	1.312
3	23	'S-'	Only_S-	0.399
4	23	'S-'	Only_S-	0.959
5	23	'S-'	Only_S-	0.645
6	23	'S-'	Only_S-	1.06
7	23	'S-'	Only_S-	1.083
8	23	'S-'	Only_S-	0.791
9	23	'S-'	Only_S-	0.333
10	23	'S-'	Only_S-	0.034
1	23	'N1&N2'	Only_S-	1.0515
2	23	'N1&N2'	Only_S-	1.2345
3	23	'N1&N2'	Only_S-	0.625
4	23	'N1&N2'	Only_S-	0.704
5	23	'N1&N2'	Only_S-	1.817
6	23	'N1&N2'	Only_S-	2.234
7	23	'N1&N2'	Only_S-	1.326
8	23	'N1&N2'	Only_S-	0.9845
9	23	'N1&N2'	Only_S-	1.073
10	23	'N1&N2'	Only_S-	0.872
1	24	'S+'	Only_S+	2.642
2	24	'S+'	Only_S+	3.367
3	24	'S+'	Only_S+	1.931
4	24	'S+'	Only_S+	2.456
5	24	'S+'	Only_S+	1.799
6	24	'S+'	Only_S+	3.06
7	24	'S+'	Only_S+	3.64
8	24	'S+'	Only_S+	4.597
9	24	'S+'	Only_S+	3.739
10	24	'S+'	Only_S+	3.743
1	24	'S-'	Only_S+	2.107
2	24	'S-'	Only_S+	1.489
3	24	'S-'	Only_S+	0.835
4	24	'S-'	Only_S+	1.286
5	24	'S-'	Only_S+	0.767
6	24	'S-'	Only_S+	0.708
7	24	'S-'	Only_S+	0.955
8	24	'S-'	Only_S+	0.687
9	24	'S-'	Only_S+	0.989
10	24	'S-'	Only_S+	0.711
1	24	'N1&N2'	Only_S+	2.6645
2	24	'N1&N2'	Only_S+	2.238
3	24	'N1&N2'	Only_S+	1.4495
4	24	'N1&N2'	Only_S+	1.745
5	24	'N1&N2'	Only_S+	1.287
6	24	'N1&N2'	Only_S+	2.0925
7	24	'N1&N2'	Only_S+	2.486
8	24	'N1&N2'	Only_S+	3.4645
9	24	'N1&N2'	Only_S+	3.1295
10	24	'N1&N2'	Only_S+	3.0435
