# Supplementary material for: Paradoxical choice and the reinforcing value of information
Source: Anim Cogn. 2022 Oct 28;26(2):623–37. doi: 10.1007/s10071-022-01698-2 (PMC9950180; doi:10.1007/s10071-022-01698-2)
Supplement: Supplementary file 3 — Supplementary file3 (XLSX 17 KB) [file 10071_2022_1698_MOESM3_ESM.xlsx]

## Sheet: Sheet1
Session	Subject	Info	Noinfo	Treatment
1	1	14	6	S+_S-
2	1	20	0	S+_S-
3	1	20	0	S+_S-
4	1	20	0	S+_S-
5	1	20	0	S+_S-
6	1	20	0	S+_S-
7	1	20	0	S+_S-
8	1	20	0	S+_S-
9	1	20	0	S+_S-
10	1	20	0	S+_S-
11	1	20	0	S+_S-
12	1	20	0	S+_S-
13	1	20	0	S+_S-
14	1	20	0	S+_S-
1	2	17	3	Only_S-
2	2	12	8	Only_S-
3	2	10	10	Only_S-
4	2	9	11	Only_S-
5	2	15	5	Only_S-
6	2	18	2	Only_S-
7	2	13	7	Only_S-
8	2	8	12	Only_S-
9	2	13	7	Only_S-
10	2	9	11	Only_S-
11	2	9	11	Only_S-
12	2	19	1	Only_S-
13	2	19	1	Only_S-
14	2	17	3	Only_S-
1	3	17	3	Only_S+
2	3	18	2	Only_S+
3	3	20	0	Only_S+
4	3	15	5	Only_S+
5	3	20	0	Only_S+
6	3	17	3	Only_S+
7	3	20	0	Only_S+
8	3	20	0	Only_S+
9	3	20	0	Only_S+
10	3	19	1	Only_S+
11	3	20	0	Only_S+
12	3	20	0	Only_S+
13	3	18	2	Only_S+
14	3	19	1	Only_S+
1	4	20	0	S+_S-
2	4	20	0	S+_S-
3	4	20	0	S+_S-
4	4	20	0	S+_S-
5	4	20	0	S+_S-
6	4	20	0	S+_S-
7	4	20	0	S+_S-
8	4	20	0	S+_S-
9	4	20	0	S+_S-
10	4	20	0	S+_S-
11	4	20	0	S+_S-
12	4	20	0	S+_S-
13	4	20	0	S+_S-
14	4	20	0	S+_S-
1	5	1	19	Only_S-
2	5	0	20	Only_S-
3	5	1	19	Only_S-
4	5	3	17	Only_S-
5	5	2	18	Only_S-
6	5	7	12	Only_S-
7	5	0	20	Only_S-
8	5	0	20	Only_S-
9	5	5	15	Only_S-
10	5	18	2	Only_S-
11	5	20	0	Only_S-
12	5	20	0	Only_S-
13	5	19	1	Only_S-
14	5	20	0	Only_S-
1	6	20	0	Only_S+
2	6	20	0	Only_S+
3	6	20	0	Only_S+
4	6	20	0	Only_S+
5	6	20	0	Only_S+
6	6	20	0	Only_S+
7	6	20	0	Only_S+
8	6	20	0	Only_S+
9	6	20	0	Only_S+
10	6	20	0	Only_S+
11	6	20	0	Only_S+
12	6	20	0	Only_S+
13	6	20	0	Only_S+
14	6	20	0	Only_S+
1	7	1	19	S+_S-
2	7	0	20	S+_S-
3	7	1	19	S+_S-
4	7	8	12	S+_S-
5	7	17	3	S+_S-
6	7	20	0	S+_S-
7	7	20	0	S+_S-
8	7	20	0	S+_S-
9	7	20	0	S+_S-
10	7	19	1	S+_S-
11	7	19	1	S+_S-
12	7	20	0	S+_S-
13	7	20	0	S+_S-
14	7	20	0	S+_S-
1	8	2	18	Only_S-
2	8	1	19	Only_S-
3	8	1	19	Only_S-
4	8	0	20	Only_S-
5	8	0	20	Only_S-
6	8	0	20	Only_S-
7	8	1	19	Only_S-
8	8	0	20	Only_S-
9	8	1	19	Only_S-
10	8	7	13	Only_S-
11	8	15	5	Only_S-
12	8	15	5	Only_S-
13	8	17	3	Only_S-
14	8	20	0	Only_S-
1	9	13	7	Only_S+
2	9	19	1	Only_S+
3	9	20	0	Only_S+
4	9	20	0	Only_S+
5	9	19	1	Only_S+
6	9	18	2	Only_S+
7	9	19	1	Only_S+
8	9	19	1	Only_S+
9	9	17	3	Only_S+
10	9	20	0	Only_S+
11	9	20	0	Only_S+
12	9	20	0	Only_S+
13	9	20	0	Only_S+
14	9	20	0	Only_S+
1	10	19	1	S+_S-
2	10	20	0	S+_S-
3	10	20	0	S+_S-
4	10	20	0	S+_S-
5	10	20	0	S+_S-
6	10	20	0	S+_S-
7	10	20	0	S+_S-
8	10	20	0	S+_S-
9	10	20	0	S+_S-
10	10	20	0	S+_S-
11	10	20	0	S+_S-
12	10	20	0	S+_S-
13	10	20	0	S+_S-
14	10	20	0	S+_S-
1	11	2	18	Only_S-
2	11	0	20	Only_S-
3	11	3	17	Only_S-
4	11	3	17	Only_S-
5	11	7	13	Only_S-
6	11	11	9	Only_S-
7	11	15	5	Only_S-
8	11	19	1	Only_S-
9	11	14	6	Only_S-
10	11	10	10	Only_S-
11	11	16	4	Only_S-
12	11	19	1	Only_S-
13	11	18	2	Only_S-
14	11	19	1	Only_S-
1	12	4	16	Only_S+
2	12	0	20	Only_S+
3	12	11	9	Only_S+
4	12	15	5	Only_S+
5	12	20	0	Only_S+
6	12	16	4	Only_S+
7	12	20	0	Only_S+
8	12	20	0	Only_S+
9	12	19	1	Only_S+
10	12	20	0	Only_S+
11	12	19	1	Only_S+
12	12	19	1	Only_S+
13	12	20	0	Only_S+
14	12	20	0	Only_S+
1	13	18	2	S+_S-
2	13	11	9	S+_S-
3	13	20	0	S+_S-
4	13	20	0	S+_S-
5	13	20	0	S+_S-
6	13	20	0	S+_S-
7	13	20	0	S+_S-
8	13	20	0	S+_S-
9	13	20	0	S+_S-
10	13	20	0	S+_S-
11	13	20	0	S+_S-
12	13	20	0	S+_S-
13	13	20	0	S+_S-
14	13	20	0	S+_S-
1	14	0	20	Only_S-
2	14	1	19	Only_S-
3	14	0	20	Only_S-
4	14	0	20	Only_S-
5	14	0	20	Only_S-
6	14	0	20	Only_S-
7	14	0	20	Only_S-
8	14	1	19	Only_S-
9	14	0	20	Only_S-
10	14	0	20	Only_S-
11	14	2	18	Only_S-
12	14	8	12	Only_S-
13	14	9	11	Only_S-
14	14	13	7	Only_S-
1	15	17	3	Only_S+
2	15	18	2	Only_S+
3	15	20	0	Only_S+
4	15	20	0	Only_S+
5	15	20	0	Only_S+
6	15	20	0	Only_S+
7	15	20	0	Only_S+
8	15	19	1	Only_S+
9	15	20	0	Only_S+
10	15	20	0	Only_S+
11	15	20	0	Only_S+
12	15	20	0	Only_S+
13	15	20	0	Only_S+
14	15	20	0	Only_S+
1	16	1	19	S+_S-
2	16	4	16	S+_S-
3	16	5	15	S+_S-
4	16	8	12	S+_S-
5	16	9	11	S+_S-
6	16	15	5	S+_S-
7	16	19	1	S+_S-
8	16	20	0	S+_S-
9	16	19	1	S+_S-
10	16	20	0	S+_S-
11	16	20	0	S+_S-
12	16	20	0	S+_S-
13	16	20	0	S+_S-
14	16	20	0	S+_S-
1	17	19	1	Only_S-
2	17	18	2	Only_S-
3	17	19	1	Only_S-
4	17	20	0	Only_S-
5	17	20	0	Only_S-
6	17	20	0	Only_S-
7	17	20	0	Only_S-
8	17	20	0	Only_S-
9	17	19	1	Only_S-
10	17	20	0	Only_S-
11	17	20	0	Only_S-
12	17	20	0	Only_S-
13	17	20	0	Only_S-
14	17	20	0	Only_S-
1	18	16	4	Only_S+
2	18	19	1	Only_S+
3	18	20	0	Only_S+
4	18	19	1	Only_S+
5	18	16	4	Only_S+
6	18	20	0	Only_S+
7	18	20	0	Only_S+
8	18	20	0	Only_S+
9	18	20	0	Only_S+
10	18	19	1	Only_S+
11	18	20	0	Only_S+
12	18	20	0	Only_S+
13	18	20	0	Only_S+
14	18	20	0	Only_S+
1	19	5	15	S+_S-
2	19	9	11	S+_S-
3	19	6	14	S+_S-
4	19	20	0	S+_S-
5	19	20	0	S+_S-
6	19	19	1	S+_S-
7	19	19	1	S+_S-
8	19	20	0	S+_S-
9	19	20	0	S+_S-
10	19	20	0	S+_S-
11	19	20	0	S+_S-
12	19	20	0	S+_S-
13	19	20	0	S+_S-
14	19	19	1	S+_S-
1	20	16	4	Only_S-
2	20	20	0	Only_S-
3	20	19	1	Only_S-
4	20	17	3	Only_S-
5	20	20	0	Only_S-
6	20	20	0	Only_S-
7	20	18	2	Only_S-
8	20	20	0	Only_S-
9	20	20	0	Only_S-
10	20	20	0	Only_S-
11	20	20	0	Only_S-
12	20	20	0	Only_S-
13	20	20	0	Only_S-
14	20	20	0	Only_S-
1	21	2	18	Only_S+
2	21	0	20	Only_S+
3	21	1	19	Only_S+
4	21	3	17	Only_S+
5	21	13	7	Only_S+
6	21	17	3	Only_S+
7	21	19	1	Only_S+
8	21	19	1	Only_S+
9	21	20	0	Only_S+
10	21	20	0	Only_S+
11	21	20	0	Only_S+
12	21	20	0	Only_S+
13	21	19	1	Only_S+
14	21	20	0	Only_S+
1	22	2	18	S+_S-
2	22	2	18	S+_S-
3	22	3	17	S+_S-
4	22	0	20	S+_S-
5	22	6	14	S+_S-
6	22	16	4	S+_S-
7	22	15	5	S+_S-
8	22	20	0	S+_S-
9	22	20	0	S+_S-
10	22	20	0	S+_S-
11	22	20	0	S+_S-
12	22	20	0	S+_S-
13	22	20	0	S+_S-
14	22	20	0	S+_S-
1	23	20	0	Only_S-
2	23	20	0	Only_S-
3	23	19	1	Only_S-
4	23	20	0	Only_S-
5	23	20	0	Only_S-
6	23	20	0	Only_S-
7	23	20	0	Only_S-
8	23	20	0	Only_S-
9	23	20	0	Only_S-
10	23	20	0	Only_S-
11	23	20	0	Only_S-
12	23	20	0	Only_S-
13	23	20	0	Only_S-
14	23	20	0	Only_S-
1	24	19	1	Only_S+
2	24	20	0	Only_S+
3	24	20	0	Only_S+
4	24	20	0	Only_S+
5	24	19	1	Only_S+
6	24	20	0	Only_S+
7	24	20	0	Only_S+
8	24	20	0	Only_S+
9	24	20	0	Only_S+
10	24	20	0	Only_S+
11	24	20	0	Only_S+
12	24	20	0	Only_S+
13	24	19	1	Only_S+
14	24	20	0	Only_S+
