# Supplementary material for: Paradoxical choice and the reinforcing value of information
Source: Anim Cogn. 2022 Oct 28;26(2):623–37. doi: 10.1007/s10071-022-01698-2 (PMC9950180; doi:10.1007/s10071-022-01698-2)
Supplement: Supplementary file 4 — Supplementary file4 (XLSX 20 KB) [file 10071_2022_1698_MOESM4_ESM.xlsx]

## Sheet: Sheet1
Session	Subject	Treatment	Latency_Index
1	1	S+_S-	0.460043
2	1	S+_S-	0.406907
3	1	S+_S-	0.364988
4	1	S+_S-	0.359504
5	1	S+_S-	0.334665
6	1	S+_S-	0.328037
7	1	S+_S-	0.323223
8	1	S+_S-	0.266484
9	1	S+_S-	0.314359
10	1	S+_S-	0.257925
11	1	S+_S-	0.238586
12	1	S+_S-	0.239591
13	1	S+_S-	0.330929
14	1	S+_S-	0.270782
1	2	Only_S-	0.439064
2	2	Only_S-	0.510638
3	2	Only_S-	0.505714
4	2	Only_S-	0.517564
5	2	Only_S-	0.515643
6	2	Only_S-	0.437243
7	2	Only_S-	0.495558
8	2	Only_S-	0.514129
9	2	Only_S-	0.524633
10	2	Only_S-	0.492093
11	2	Only_S-	0.490212
12	2	Only_S-	0.515914
13	2	Only_S-	0.459316
14	2	Only_S-	0.525191
1	3	Only_S+	0.442916
2	3	Only_S+	0.433171
3	3	Only_S+	0.440073
4	3	Only_S+	0.418168
5	3	Only_S+	0.335059
6	3	Only_S+	0.404483
7	3	Only_S+	0.377532
8	3	Only_S+	0.401042
9	3	Only_S+	0.426178
10	3	Only_S+	0.437632
11	3	Only_S+	0.448352
12	3	Only_S+	0.429199
13	3	Only_S+	0.437634
14	3	Only_S+	0.416497
1	4	S+_S-	0.405252
2	4	S+_S-	0.374658
3	4	S+_S-	0.358197
4	4	S+_S-	0.345656
5	4	S+_S-	0.326923
6	4	S+_S-	0.317937
7	4	S+_S-	0.312684
8	4	S+_S-	0.307025
9	4	S+_S-	0.298232
10	4	S+_S-	0.300175
11	4	S+_S-	0.320242
12	4	S+_S-	0.340619
13	4	S+_S-	0.323397
14	4	S+_S-	0.292748
1	5	Only_S-	0.643105
2	5	Only_S-	0.75
3	5	Only_S-	0.57286
4	5	Only_S-	0.500821
5	5	Only_S-	0.511194
6	5	Only_S-	0.575549
7	5	Only_S-	0.893269
8	5	Only_S-	0.613174
9	5	Only_S-	0.575581
10	5	Only_S-	0.455414
11	5	Only_S-	0.520984
12	5	Only_S-	0.477087
13	5	Only_S-	0.553883
14	5	Only_S-	0.481987
1	6	Only_S+	0.41266
2	6	Only_S+	0.408644
3	6	Only_S+	0.444571
4	6	Only_S+	0.410419
5	6	Only_S+	0.409031
6	6	Only_S+	0.459976
7	6	Only_S+	0.42401
8	6	Only_S+	0.429586
9	6	Only_S+	0.409697
10	6	Only_S+	0.404439
11	6	Only_S+	0.403587
12	6	Only_S+	0.394314
13	6	Only_S+	0.380282
14	6	Only_S+	0.395062
1	7	S+_S-	0.61589
2	7	S+_S-	0.547434
3	7	S+_S-	0.52695
4	7	S+_S-	0.404494
5	7	S+_S-	0.305805
6	7	S+_S-	0.283544
7	7	S+_S-	0.257533
8	7	S+_S-	0.27661
9	7	S+_S-	0.278363
10	7	S+_S-	0.243807
11	7	S+_S-	0.286125
12	7	S+_S-	0.19664
13	7	S+_S-	0.250315
14	7	S+_S-	0.278642
1	8	Only_S-	0.603209
2	8	Only_S-	0.61393
3	8	Only_S-	0.557732
4	8	Only_S-	0.580247
5	8	Only_S-	0.555556
6	8	Only_S-	0.604871
7	8	Only_S-	0.523995
8	8	Only_S-	0.529557
9	8	Only_S-	0.508065
10	8	Only_S-	0.441527
11	8	Only_S-	0.442945
12	8	Only_S-	0.403649
13	8	Only_S-	0.408135
14	8	Only_S-	0.368421
1	9	Only_S+	0.532791
2	9	Only_S+	0.480416
3	9	Only_S+	0.475395
4	9	Only_S+	0.466527
5	9	Only_S+	0.47651
6	9	Only_S+	0.382696
7	9	Only_S+	0.419263
8	9	Only_S+	0.430345
9	9	Only_S+	0.457676
10	9	Only_S+	0.47351
11	9	Only_S+	0.42616
12	9	Only_S+	0.412451
13	9	Only_S+	0.443038
14	9	Only_S+	0.432177
1	10	S+_S-	0.452962
2	10	S+_S-	0.444624
3	10	S+_S-	0.458101
4	10	S+_S-	0.492345
5	10	S+_S-	0.451946
6	10	S+_S-	0.408829
7	10	S+_S-	0.418853
8	10	S+_S-	0.42062
9	10	S+_S-	0.402637
10	10	S+_S-	0.409626
11	10	S+_S-	0.410494
12	10	S+_S-	0.431648
13	10	S+_S-	0.399805
14	10	S+_S-	0.421559
1	11	Only_S-	0.62615
2	11	Only_S-	0.59298
3	11	Only_S-	0.549509
4	11	Only_S-	0.542132
5	11	Only_S-	0.499529
6	11	Only_S-	0.425388
7	11	Only_S-	0.435533
8	11	Only_S-	0.439234
9	11	Only_S-	0.450549
10	11	Only_S-	0.438811
11	11	Only_S-	0.433663
12	11	Only_S-	0.411883
13	11	Only_S-	0.418848
14	11	Only_S-	0.443763
1	12	Only_S+	0.591797
2	12	Only_S+	0.541442
3	12	Only_S+	0.51688
4	12	Only_S+	0.417308
5	12	Only_S+	0.414873
6	12	Only_S+	0.419816
7	12	Only_S+	0.427419
8	12	Only_S+	0.435498
9	12	Only_S+	0.424746
10	12	Only_S+	0.433105
11	12	Only_S+	0.427889
12	12	Only_S+	0.449222
13	12	Only_S+	0.482398
14	12	Only_S+	0.456173
1	13	S+_S-	0.447316
2	13	S+_S-	0.510742
3	13	S+_S-	0.485265
4	13	S+_S-	0.4191
5	13	S+_S-	0.39645
6	13	S+_S-	0.384543
7	13	S+_S-	0.363485
8	13	S+_S-	0.352981
9	13	S+_S-	0.343566
10	13	S+_S-	0.321942
11	13	S+_S-	0.493139
12	13	S+_S-	0.421652
13	13	S+_S-	0.394892
14	13	S+_S-	0.420796
1	14	Only_S-	0.588963
2	14	Only_S-	0.574924
3	14	Only_S-	0.567488
4	14	Only_S-	0.574648
5	14	Only_S-	0.564682
6	14	Only_S-	0.570276
7	14	Only_S-	0.570727
8	14	Only_S-	0.482622
9	14	Only_S-	0.457456
10	14	Only_S-	0.455019
11	14	Only_S-	0.509149
12	14	Only_S-	0.426997
13	14	Only_S-	0.407263
14	14	Only_S-	0.498688
1	15	Only_S+	0.443251
2	15	Only_S+	0.452708
3	15	Only_S+	0.450178
4	15	Only_S+	0.431648
5	15	Only_S+	0.436703
6	15	Only_S+	0.425
7	15	Only_S+	0.440355
8	15	Only_S+	0.413462
9	15	Only_S+	0.307958
10	15	Only_S+	0.319869
11	15	Only_S+	0.339953
12	15	Only_S+	0.369594
13	15	Only_S+	0.403871
14	15	Only_S+	0.314041
1	16	S+_S-	0.574784
2	16	S+_S-	0.546037
3	16	S+_S-	0.545217
4	16	S+_S-	0.499436
5	16	S+_S-	0.505263
6	16	S+_S-	0.369231
7	16	S+_S-	0.366242
8	16	S+_S-	0.34507
9	16	S+_S-	0.319489
10	16	S+_S-	0.327797
11	16	S+_S-	0.310374
12	16	S+_S-	0.316832
13	16	S+_S-	0.322307
14	16	S+_S-	0.305044
1	17	Only_S-	0.46882
2	17	Only_S-	0.42792
3	17	Only_S-	0.436968
4	17	Only_S-	0.454836
5	17	Only_S-	0.432212
6	17	Only_S-	0.450189
7	17	Only_S-	0.43943
8	17	Only_S-	0.40914
9	17	Only_S-	0.445769
10	17	Only_S-	0.424837
11	17	Only_S-	0.462411
12	17	Only_S-	0.417582
13	17	Only_S-	0.43346
14	17	Only_S-	0.42199
1	18	Only_S+	0.449937
2	18	Only_S+	0.489316
3	18	Only_S+	0.508424
4	18	Only_S+	0.547028
5	18	Only_S+	0.517224
6	18	Only_S+	0.423821
7	18	Only_S+	0.348608
8	18	Only_S+	0.478531
9	18	Only_S+	0.542495
10	18	Only_S+	0.478334
11	18	Only_S+	0.504551
12	18	Only_S+	0.484525
13	18	Only_S+	0.493128
14	18	Only_S+	0.503991
1	19	S+_S-	0.555024
2	19	S+_S-	0.503717
3	19	S+_S-	0.461017
4	19	S+_S-	0.378489
5	19	S+_S-	0.388115
6	19	S+_S-	0.402927
7	19	S+_S-	0.389764
8	19	S+_S-	0.369668
9	19	S+_S-	0.400939
10	19	S+_S-	0.385099
11	19	S+_S-	0.387534
12	19	S+_S-	0.349718
13	19	S+_S-	0.367544
14	19	S+_S-	0.368561
1	20	Only_S-	0.409548
2	20	Only_S-	0.463559
3	20	Only_S-	0.429525
4	20	Only_S-	0.4412
5	20	Only_S-	0.465471
6	20	Only_S-	0.461751
7	20	Only_S-	0.444137
8	20	Only_S-	0.429329
9	20	Only_S-	0.42324
10	20	Only_S-	0.460486
11	20	Only_S-	0.37913
12	20	Only_S-	0.382022
13	20	Only_S-	0.332842
14	20	Only_S-	0.358491
1	21	Only_S+	0.625446
2	21	Only_S+	0.57453
3	21	Only_S+	0.525622
4	21	Only_S+	0.49927
5	21	Only_S+	0.451471
6	21	Only_S+	0.458685
7	21	Only_S+	0.441176
8	21	Only_S+	0.461957
9	21	Only_S+	0.472269
10	21	Only_S+	0.481833
11	21	Only_S+	0.472949
12	21	Only_S+	0.451554
13	21	Only_S+	0.515306
14	21	Only_S+	0.46589
1	22	S+_S-	0.53633
2	22	S+_S-	0.584937
3	22	S+_S-	0.529575
4	22	S+_S-	0.550909
5	22	S+_S-	0.522662
6	22	S+_S-	0.397701
7	22	S+_S-	0.377122
8	22	S+_S-	0.388848
9	22	S+_S-	0.405385
10	22	S+_S-	0.372168
11	22	S+_S-	0.40118
12	22	S+_S-	0.32853
13	22	S+_S-	0.350771
14	22	S+_S-	0.285714
1	23	Only_S-	0.422222
2	23	Only_S-	0.445652
3	23	Only_S-	0.47492
4	23	Only_S-	0.458932
5	23	Only_S-	0.470982
6	23	Only_S-	0.453283
7	23	Only_S-	0.442857
8	23	Only_S-	0.393113
9	23	Only_S-	0.395173
10	23	Only_S-	0.426471
11	23	Only_S-	0.393086
12	23	Only_S-	0.373272
13	23	Only_S-	0.394937
14	23	Only_S-	0.366485
1	24	Only_S+	0.437049
2	24	Only_S+	0.442274
3	24	Only_S+	0.444033
4	24	Only_S+	0.443696
5	24	Only_S+	0.43708
6	24	Only_S+	0.442094
7	24	Only_S+	0.412551
8	24	Only_S+	0.400609
9	24	Only_S+	0.38588
10	24	Only_S+	0.393628
11	24	Only_S+	0.420935
12	24	Only_S+	0.410582
13	24	Only_S+	0.385016
14	24	Only_S+	0.349265
