# Supplementary material for: Paradoxical choice and the reinforcing value of information
Source: Anim Cogn. 2022 Oct 28;26(2):623–37. doi: 10.1007/s10071-022-01698-2 (PMC9950180; doi:10.1007/s10071-022-01698-2)
Supplement: Supplementary file 5 — Supplementary file5 (XLSX 38 KB) [file 10071_2022_1698_MOESM5_ESM.xlsx]

## Sheet: Sheet1
Session	Subject	Cue	Treatment	Headpoke
1	1	S+	S+_S-	0.588889
2	1	S+	S+_S-	0.601
3	1	S+	S+_S-	0.638
4	1	S+	S+_S-	0.851
5	1	S+	S+_S-	0.906
6	1	S+	S+_S-	1.287
7	1	S+	S+_S-	1.737
8	1	S+	S+_S-	1.568
9	1	S+	S+_S-	2.941
10	1	S+	S+_S-	1.996
11	1	S+	S+_S-	2.1115
12	1	S+	S+_S-	1.5385
13	1	S+	S+_S-	2.0885
14	1	S+	S+_S-	2.346
1	1	S-	S+_S-	0.59375
2	1	S-	S+_S-	0.3205
3	1	S-	S+_S-	0.2825
4	1	S-	S+_S-	0.3325
5	1	S-	S+_S-	0.2205
6	1	S-	S+_S-	0.156
7	1	S-	S+_S-	0.817
8	1	S-	S+_S-	0.279
9	1	S-	S+_S-	0.14
10	1	S-	S+_S-	0.14
11	1	S-	S+_S-	0.174
12	1	S-	S+_S-	0.144
13	1	S-	S+_S-	0.1895
14	1	S-	S+_S-	0.1325
1	1	N1&N2'	S+_S-	0.766538
2	1	N1&N2'	S+_S-	0.1845
3	1	N1&N2'	S+_S-	0.016
4	1	N1&N2'	S+_S-	0.1525
5	1	N1&N2'	S+_S-	0.0495
6	1	N1&N2'	S+_S-	0.0135
7	1	N1&N2'	S+_S-	0.304
8	1	N1&N2'	S+_S-	0.34
9	1	N1&N2'	S+_S-	0.3225
10	1	N1&N2'	S+_S-	0.231
11	1	N1&N2'	S+_S-	0.3445
12	1	N1&N2'	S+_S-	0.214
13	1	N1&N2'	S+_S-	0.735
14	1	N1&N2'	S+_S-	0.588
1	2	S+	Only_S-	1.18222
2	2	S+	Only_S-	0.503889
3	2	S+	Only_S-	0.276875
4	2	S+	Only_S-	0.705385
5	2	S+	Only_S-	0.605294
6	2	S+	Only_S-	0.931053
7	2	S+	Only_S-	0.401176
8	2	S+	Only_S-	0.888667
9	2	S+	Only_S-	0.5
10	2	S+	Only_S-	0.439333
11	2	S+	Only_S-	0.371429
12	2	S+	Only_S-	0.175263
13	2	S+	Only_S-	0.341053
14	2	S+	Only_S-	0.352778
1	2	S-	Only_S-	0.877368
2	2	S-	Only_S-	0.992143
3	2	S-	Only_S-	0.153571
4	2	S-	Only_S-	0.558125
5	2	S-	Only_S-	0.781667
6	2	S-	Only_S-	0.456842
7	2	S-	Only_S-	0.31
8	2	S-	Only_S-	0.461538
9	2	S-	Only_S-	0.353529
10	2	S-	Only_S-	0.34
11	2	S-	Only_S-	0.424
12	2	S-	Only_S-	0.2295
13	2	S-	Only_S-	0.335
14	2	S-	Only_S-	0.672632
1	2	N1&N2'	Only_S-	0.864348
2	2	N1&N2'	Only_S-	0.174643
3	2	N1&N2'	Only_S-	0.217
4	2	N1&N2'	Only_S-	0.150645
5	2	N1&N2'	Only_S-	0.3068
6	2	N1&N2'	Only_S-	0.122727
7	2	N1&N2'	Only_S-	0.0474074
8	2	N1&N2'	Only_S-	0.141875
9	2	N1&N2'	Only_S-	0.190741
10	2	N1&N2'	Only_S-	0.12
11	2	N1&N2'	Only_S-	0.0735484
12	2	N1&N2'	Only_S-	0.468571
13	2	N1&N2'	Only_S-	0.203333
14	2	N1&N2'	Only_S-	0.101304
1	3	S+	Only_S+	0.7345
2	3	S+	Only_S+	1.887
3	3	S+	Only_S+	2.8605
4	3	S+	Only_S+	3.17706
5	3	S+	Only_S+	2.88
6	3	S+	Only_S+	3.19278
7	3	S+	Only_S+	3.333
8	3	S+	Only_S+	3.494
9	3	S+	Only_S+	3.26
10	3	S+	Only_S+	2.92105
11	3	S+	Only_S+	3.6945
12	3	S+	Only_S+	3.3245
13	3	S+	Only_S+	3.25316
14	3	S+	Only_S+	3.6445
1	3	S-	Only_S+	0.664118
2	3	S-	Only_S+	1.63167
3	3	S-	Only_S+	0.881
4	3	S-	Only_S+	1.42
5	3	S-	Only_S+	0.665
6	3	S-	Only_S+	0.927368
7	3	S-	Only_S+	1.71
8	3	S-	Only_S+	1.275
9	3	S-	Only_S+	0.888
10	3	S-	Only_S+	0.4845
11	3	S-	Only_S+	0.901
12	3	S-	Only_S+	0.7635
13	3	S-	Only_S+	0.391053
14	3	S-	Only_S+	1.05263
1	3	N1&N2'	Only_S+	1.23435
2	3	N1&N2'	Only_S+	1.36409
3	3	N1&N2'	Only_S+	2.5335
4	3	N1&N2'	Only_S+	2.0048
5	3	N1&N2'	Only_S+	1.102
6	3	N1&N2'	Only_S+	1.85565
7	3	N1&N2'	Only_S+	2.091
8	3	N1&N2'	Only_S+	2.424
9	3	N1&N2'	Only_S+	2.286
10	3	N1&N2'	Only_S+	1.65286
11	3	N1&N2'	Only_S+	2.6955
12	3	N1&N2'	Only_S+	1.518
13	3	N1&N2'	Only_S+	1.65818
14	3	N1&N2'	Only_S+	2.32238
1	4	S+	S+_S-	1.435
2	4	S+	S+_S-	1.689
3	4	S+	S+_S-	1.865
4	4	S+	S+_S-	0.6495
5	4	S+	S+_S-	0.984
6	4	S+	S+_S-	0.5435
7	4	S+	S+_S-	0.3315
8	4	S+	S+_S-	0.1185
9	4	S+	S+_S-	0.2425
10	4	S+	S+_S-	0.608
11	4	S+	S+_S-	1.411
12	4	S+	S+_S-	1.039
13	4	S+	S+_S-	0.906
14	4	S+	S+_S-	0.87
1	4	S-	S+_S-	0.9425
2	4	S-	S+_S-	0.2765
3	4	S-	S+_S-	0.089
4	4	S-	S+_S-	0.672
5	4	S-	S+_S-	0.0505
6	4	S-	S+_S-	0.4435
7	4	S-	S+_S-	0.2215
8	4	S-	S+_S-	0.0185
9	4	S-	S+_S-	0.1005
10	4	S-	S+_S-	0
11	4	S-	S+_S-	0.396
12	4	S-	S+_S-	0.0865
13	4	S-	S+_S-	0.0815
14	4	S-	S+_S-	0.0355
1	4	N1&N2'	S+_S-	1.5645
2	4	N1&N2'	S+_S-	0.9575
3	4	N1&N2'	S+_S-	0.8945
4	4	N1&N2'	S+_S-	0.694
5	4	N1&N2'	S+_S-	0.551
6	4	N1&N2'	S+_S-	0.1
7	4	N1&N2'	S+_S-	0.1515
8	4	N1&N2'	S+_S-	0.065
9	4	N1&N2'	S+_S-	0.1125
10	4	N1&N2'	S+_S-	0.365
11	4	N1&N2'	S+_S-	1.3865
12	4	N1&N2'	S+_S-	0.8555
13	4	N1&N2'	S+_S-	1.657
14	4	N1&N2'	S+_S-	0.693
1	5	S+	Only_S-	4.08182
2	5	S+	Only_S-	0.767
3	5	S+	Only_S-	0.550909
4	5	S+	Only_S-	1.24455
5	5	S+	Only_S-	1.63455
6	5	S+	Only_S-	0.76
7	5	S+	Only_S-	0.306
8	5	S+	Only_S-	1.119
9	5	S+	Only_S-	1.11333
10	5	S+	Only_S-	1.285
11	5	S+	Only_S-	1.6785
12	5	S+	Only_S-	1.3955
13	5	S+	Only_S-	0.298
14	5	S+	Only_S-	0.5295
1	5	S-	Only_S-	1.343
2	5	S-	Only_S-	1.496
3	5	S-	Only_S-	0.895
4	5	S-	Only_S-	0.451667
5	5	S-	Only_S-	1.31727
6	5	S-	Only_S-	0.630769
7	5	S-	Only_S-	0.668
8	5	S-	Only_S-	0.415
9	5	S-	Only_S-	0.659231
10	5	S-	Only_S-	0.429444
11	5	S-	Only_S-	0.2565
12	5	S-	Only_S-	0.4055
13	5	S-	Only_S-	0.113158
14	5	S-	Only_S-	0.3825
1	5	N1&N2'	Only_S-	2.19821
2	5	N1&N2'	Only_S-	1.091
3	5	N1&N2'	Only_S-	1.07872
4	5	N1&N2'	Only_S-	0.873243
5	5	N1&N2'	Only_S-	0.811842
6	5	N1&N2'	Only_S-	1.04258
7	5	N1&N2'	Only_S-	1.38825
8	5	N1&N2'	Only_S-	1.0945
9	5	N1&N2'	Only_S-	0.730857
10	5	N1&N2'	Only_S-	0.772727
11	5	N1&N2'	Only_S-	0.8955
12	5	N1&N2'	Only_S-	0.225
13	5	N1&N2'	Only_S-	0.201429
14	5	N1&N2'	Only_S-	0.232
1	6	S+	Only_S+	2.0415
2	6	S+	Only_S+	2.113
3	6	S+	Only_S+	2.3445
4	6	S+	Only_S+	2.096
5	6	S+	Only_S+	2.1885
6	6	S+	Only_S+	2.3565
7	6	S+	Only_S+	2.398
8	6	S+	Only_S+	2.613
9	6	S+	Only_S+	1.2835
10	6	S+	Only_S+	1.5375
11	6	S+	Only_S+	2.204
12	6	S+	Only_S+	1.8295
13	6	S+	Only_S+	3.0555
14	6	S+	Only_S+	3.979
1	6	S-	Only_S+	0.8745
2	6	S-	Only_S+	0.3735
3	6	S-	Only_S+	0.1295
4	6	S-	Only_S+	0.5065
5	6	S-	Only_S+	0.2205
6	6	S-	Only_S+	0.12
7	6	S-	Only_S+	0.198
8	6	S-	Only_S+	0.5655
9	6	S-	Only_S+	0.5955
10	6	S-	Only_S+	0
11	6	S-	Only_S+	0
12	6	S-	Only_S+	0.251
13	6	S-	Only_S+	0.4695
14	6	S-	Only_S+	0.182
1	6	N1&N2'	Only_S+	0.819
2	6	N1&N2'	Only_S+	0.624
3	6	N1&N2'	Only_S+	0.918
4	6	N1&N2'	Only_S+	0.4465
5	6	N1&N2'	Only_S+	0.5465
6	6	N1&N2'	Only_S+	0.4815
7	6	N1&N2'	Only_S+	1.0575
8	6	N1&N2'	Only_S+	0.8775
9	6	N1&N2'	Only_S+	0.427
10	6	N1&N2'	Only_S+	0.5195
11	6	N1&N2'	Only_S+	0.484
12	6	N1&N2'	Only_S+	0.673
13	6	N1&N2'	Only_S+	0.639
14	6	N1&N2'	Only_S+	0.508
1	7	S+	S+_S-	0.787
2	7	S+	S+_S-	1.41
3	7	S+	S+_S-	0.181
4	7	S+	S+_S-	0.125
5	7	S+	S+_S-	0.142778
6	7	S+	S+_S-	0.1585
7	7	S+	S+_S-	0.3085
8	7	S+	S+_S-	0.3295
9	7	S+	S+_S-	0.17
10	7	S+	S+_S-	0.511579
11	7	S+	S+_S-	0.486842
12	7	S+	S+_S-	0.396
13	7	S+	S+_S-	0.453
14	7	S+	S+_S-	0.1935
1	7	S-	S+_S-	1.20636
2	7	S-	S+_S-	0.217
3	7	S-	S+_S-	0.343636
4	7	S-	S+_S-	0.406429
5	7	S-	S+_S-	0.188421
6	7	S-	S+_S-	0.0905
7	7	S-	S+_S-	0.2535
8	7	S-	S+_S-	0.28
9	7	S-	S+_S-	0.006
10	7	S-	S+_S-	0.1705
11	7	S-	S+_S-	0.213
12	7	S-	S+_S-	0.1515
13	7	S-	S+_S-	0.135
14	7	S-	S+_S-	0.103
1	7	N1&N2'	S+_S-	1.57282
2	7	N1&N2'	S+_S-	1.2455
3	7	N1&N2'	S+_S-	0.752308
4	7	N1&N2'	S+_S-	0.384062
5	7	N1&N2'	S+_S-	0.181739
6	7	N1&N2'	S+_S-	0
7	7	N1&N2'	S+_S-	0.119
8	7	N1&N2'	S+_S-	0.1975
9	7	N1&N2'	S+_S-	0
10	7	N1&N2'	S+_S-	0.322857
11	7	N1&N2'	S+_S-	0.19381
12	7	N1&N2'	S+_S-	0.0695
13	7	N1&N2'	S+_S-	0.134
14	7	N1&N2'	S+_S-	0.079
1	8	S+	Only_S-	1.678
2	8	S+	Only_S-	1.76727
3	8	S+	Only_S-	1.70909
4	8	S+	Only_S-	1.812
5	8	S+	Only_S-	2.386
6	8	S+	Only_S-	2.191
7	8	S+	Only_S-	1.44636
8	8	S+	Only_S-	1.835
9	8	S+	Only_S-	2.04909
10	8	S+	Only_S-	2.02846
11	8	S+	Only_S-	2.43938
12	8	S+	Only_S-	2.00278
13	8	S+	Only_S-	2.80158
14	8	S+	Only_S-	3.1245
1	8	S-	Only_S-	1.58667
2	8	S-	Only_S-	1.893
3	8	S-	Only_S-	1.644
4	8	S-	Only_S-	1.922
5	8	S-	Only_S-	1.808
6	8	S-	Only_S-	2.337
7	8	S-	Only_S-	1.665
8	8	S-	Only_S-	1.078
9	8	S-	Only_S-	1.511
10	8	S-	Only_S-	1.27143
11	8	S-	Only_S-	1.72211
12	8	S-	Only_S-	1.42882
13	8	S-	Only_S-	0.645556
14	8	S-	Only_S-	1.258
1	8	N1&N2'	Only_S-	1.93974
2	8	N1&N2'	Only_S-	2.07949
3	8	N1&N2'	Only_S-	1.58872
4	8	N1&N2'	Only_S-	2.204
5	8	N1&N2'	Only_S-	2.28175
6	8	N1&N2'	Only_S-	2.414
7	8	N1&N2'	Only_S-	1.74
8	8	N1&N2'	Only_S-	1.6795
9	8	N1&N2'	Only_S-	1.34026
10	8	N1&N2'	Only_S-	1.77061
11	8	N1&N2'	Only_S-	3.1796
12	8	N1&N2'	Only_S-	2.1632
13	8	N1&N2'	Only_S-	2.27783
14	8	N1&N2'	Only_S-	1.714
1	9	S+	Only_S+	1.68687
2	9	S+	Only_S+	1.824
3	9	S+	Only_S+	0.63
4	9	S+	Only_S+	0.477
5	9	S+	Only_S+	0.495263
6	9	S+	Only_S+	1.04263
7	9	S+	Only_S+	0.409474
8	9	S+	Only_S+	0.278421
9	9	S+	Only_S+	0.206667
10	9	S+	Only_S+	0.1325
11	9	S+	Only_S+	0.1945
12	9	S+	Only_S+	0.0525
13	9	S+	Only_S+	0.182
14	9	S+	Only_S+	0.2675
1	9	S-	Only_S+	1.47882
2	9	S-	Only_S+	1.28684
3	9	S-	Only_S+	0.1285
4	9	S-	Only_S+	0.082
5	9	S-	Only_S+	0.1305
6	9	S-	Only_S+	0.642105
7	9	S-	Only_S+	0.168
8	9	S-	Only_S+	0.0175
9	9	S-	Only_S+	0.223684
10	9	S-	Only_S+	0.0365
11	9	S-	Only_S+	0.0445
12	9	S-	Only_S+	0.0795
13	9	S-	Only_S+	0
14	9	S-	Only_S+	0.0745
1	9	N1&N2'	Only_S+	1.37037
2	9	N1&N2'	Only_S+	1.44524
3	9	N1&N2'	Only_S+	0.547
4	9	N1&N2'	Only_S+	0.55
5	9	N1&N2'	Only_S+	0.847143
6	9	N1&N2'	Only_S+	0.734091
7	9	N1&N2'	Only_S+	0.225714
8	9	N1&N2'	Only_S+	0.25381
9	9	N1&N2'	Only_S+	0.294348
10	9	N1&N2'	Only_S+	0.1335
11	9	N1&N2'	Only_S+	0.128
12	9	N1&N2'	Only_S+	0.0835
13	9	N1&N2'	Only_S+	0.205
14	9	N1&N2'	Only_S+	0.3875
1	10	S+	S+_S-	0.403158
2	10	S+	S+_S-	0.4315
3	10	S+	S+_S-	0.287
4	10	S+	S+_S-	0.32
5	10	S+	S+_S-	0.202
6	10	S+	S+_S-	0.3015
7	10	S+	S+_S-	0.4345
8	10	S+	S+_S-	0.422
9	10	S+	S+_S-	0.376
10	10	S+	S+_S-	0.355
11	10	S+	S+_S-	0.7155
12	10	S+	S+_S-	0.363
13	10	S+	S+_S-	0.3895
14	10	S+	S+_S-	0.556
1	10	S-	S+_S-	0.533
2	10	S-	S+_S-	0.28
3	10	S-	S+_S-	0.4175
4	10	S-	S+_S-	0.133
5	10	S-	S+_S-	0.1525
6	10	S-	S+_S-	0.312
7	10	S-	S+_S-	0.1015
8	10	S-	S+_S-	0.0075
9	10	S-	S+_S-	0.0305
10	10	S-	S+_S-	0.378
11	10	S-	S+_S-	0.0495
12	10	S-	S+_S-	0.0275
13	10	S-	S+_S-	0
14	10	S-	S+_S-	0.03
1	10	N1&N2'	S+_S-	0.47
2	10	N1&N2'	S+_S-	0.368
3	10	N1&N2'	S+_S-	0.099
4	10	N1&N2'	S+_S-	0.3435
5	10	N1&N2'	S+_S-	0.1545
6	10	N1&N2'	S+_S-	0.0665
7	10	N1&N2'	S+_S-	0.1965
8	10	N1&N2'	S+_S-	0.0445
9	10	N1&N2'	S+_S-	0.204
10	10	N1&N2'	S+_S-	0.1085
11	10	N1&N2'	S+_S-	0.1315
12	10	N1&N2'	S+_S-	0.13
13	10	N1&N2'	S+_S-	0.065
14	10	N1&N2'	S+_S-	0.0325
1	11	S+	Only_S-	1.01667
2	11	S+	Only_S-	0.261
3	11	S+	Only_S-	0.455833
4	11	S+	Only_S-	0.348333
5	11	S+	Only_S-	0.956
6	11	S+	Only_S-	1.665
7	11	S+	Only_S-	0.752941
8	11	S+	Only_S-	0.6925
9	11	S+	Only_S-	0.23
10	11	S+	Only_S-	0.83
11	11	S+	Only_S-	1.91632
12	11	S+	Only_S-	1.602
13	11	S+	Only_S-	1.5125
14	11	S+	Only_S-	1.551
1	11	S-	Only_S-	0.739
2	11	S-	Only_S-	0.041
3	11	S-	Only_S-	0.203636
4	11	S-	Only_S-	0.280909
5	11	S-	Only_S-	0.512941
6	11	S-	Only_S-	1.15
7	11	S-	Only_S-	0.163333
8	11	S-	Only_S-	0.211053
9	11	S-	Only_S-	0.0747059
10	11	S-	Only_S-	0.25875
11	11	S-	Only_S-	0.384118
12	11	S-	Only_S-	0.706316
13	11	S-	Only_S-	0.697778
14	11	S-	Only_S-	0.294737
1	11	N1&N2'	Only_S-	0.851579
2	11	N1&N2'	Only_S-	0.263
3	11	N1&N2'	Only_S-	0.162432
4	11	N1&N2'	Only_S-	0.154054
5	11	N1&N2'	Only_S-	0.437273
6	11	N1&N2'	Only_S-	0.928966
7	11	N1&N2'	Only_S-	0.2524
8	11	N1&N2'	Only_S-	0.30619
9	11	N1&N2'	Only_S-	0.0519231
10	11	N1&N2'	Only_S-	0.0763333
11	11	N1&N2'	Only_S-	0.65
12	11	N1&N2'	Only_S-	0.431905
13	11	N1&N2'	Only_S-	1
14	11	N1&N2'	Only_S-	0.395714
1	12	S+	Only_S+	2.6225
2	12	S+	Only_S+	1.307
3	12	S+	Only_S+	1.17562
4	12	S+	Only_S+	1.20556
5	12	S+	Only_S+	1.3925
6	12	S+	Only_S+	1.09684
7	12	S+	Only_S+	1.6415
8	12	S+	Only_S+	1.0605
9	12	S+	Only_S+	0.8005
10	12	S+	Only_S+	0.767
11	12	S+	Only_S+	0.919
12	12	S+	Only_S+	0.7395
13	12	S+	Only_S+	0.8865
14	12	S+	Only_S+	0.8385
1	12	S-	Only_S+	2.015
2	12	S-	Only_S+	1.08
3	12	S-	Only_S+	0.391333
4	12	S-	Only_S+	0.666471
5	12	S-	Only_S+	1.2255
6	12	S-	Only_S+	0.930588
7	12	S-	Only_S+	0.871
8	12	S-	Only_S+	0.1595
9	12	S-	Only_S+	0.121053
10	12	S-	Only_S+	0.076
11	12	S-	Only_S+	0.0336842
12	12	S-	Only_S+	0.0731579
13	12	S-	Only_S+	0.0245
14	12	S-	Only_S+	0.1185
1	12	N1&N2'	Only_S+	1.96806
2	12	N1&N2'	Only_S+	0.959
3	12	N1&N2'	Only_S+	1.29483
4	12	N1&N2'	Only_S+	1.5832
5	12	N1&N2'	Only_S+	1.8905
6	12	N1&N2'	Only_S+	2.33125
7	12	N1&N2'	Only_S+	2.7135
8	12	N1&N2'	Only_S+	2.0285
9	12	N1&N2'	Only_S+	1.23095
10	12	N1&N2'	Only_S+	0.622
11	12	N1&N2'	Only_S+	1.10667
12	12	N1&N2'	Only_S+	0.994762
13	12	N1&N2'	Only_S+	1.2105
14	12	N1&N2'	Only_S+	1.0445
1	13	S+	S+_S-	1.2
2	13	S+	S+_S-	2.12667
3	13	S+	S+_S-	0.332
4	13	S+	S+_S-	0.077
5	13	S+	S+_S-	0.2745
6	13	S+	S+_S-	0.099
7	13	S+	S+_S-	0.167
8	13	S+	S+_S-	0.441
9	13	S+	S+_S-	0.254
10	13	S+	S+_S-	0.3995
11	13	S+	S+_S-	0.671
12	13	S+	S+_S-	1.558
13	13	S+	S+_S-	1.118
14	13	S+	S+_S-	1.388
1	13	S-	S+_S-	0.403
2	13	S-	S+_S-	0.93125
3	13	S-	S+_S-	0.148
4	13	S-	S+_S-	0.044
5	13	S-	S+_S-	0.012
6	13	S-	S+_S-	0.1465
7	13	S-	S+_S-	0.5315
8	13	S-	S+_S-	0.039
9	13	S-	S+_S-	0.079
10	13	S-	S+_S-	0.166
11	13	S-	S+_S-	0.2815
12	13	S-	S+_S-	0.43
13	13	S-	S+_S-	0.625
14	13	S-	S+_S-	0.8175
1	13	N1&N2'	S+_S-	0.856364
2	13	N1&N2'	S+_S-	1.43138
3	13	N1&N2'	S+_S-	0.718
4	13	N1&N2'	S+_S-	0.194
5	13	N1&N2'	S+_S-	0.184
6	13	N1&N2'	S+_S-	0.368
7	13	N1&N2'	S+_S-	0.054
8	13	N1&N2'	S+_S-	0.056
9	13	N1&N2'	S+_S-	0.138
10	13	N1&N2'	S+_S-	0.165
11	13	N1&N2'	S+_S-	1.3865
12	13	N1&N2'	S+_S-	1.0975
13	13	N1&N2'	S+_S-	1.544
14	13	N1&N2'	S+_S-	1.1065
1	14	S+	Only_S-	1.688
2	14	S+	Only_S-	2.14
3	14	S+	Only_S-	3.168
4	14	S+	Only_S-	1.835
5	14	S+	Only_S-	2.283
6	14	S+	Only_S-	1.507
7	14	S+	Only_S-	2.121
8	14	S+	Only_S-	1.34182
9	14	S+	Only_S-	1.058
10	14	S+	Only_S-	1.193
11	14	S+	Only_S-	1.75636
12	14	S+	Only_S-	2.02625
13	14	S+	Only_S-	1.2
14	14	S+	Only_S-	1.82444
1	14	S-	Only_S-	1.453
2	14	S-	Only_S-	2.14273
3	14	S-	Only_S-	3.235
4	14	S-	Only_S-	1.765
5	14	S-	Only_S-	1.339
6	14	S-	Only_S-	1.645
7	14	S-	Only_S-	0.62
8	14	S-	Only_S-	1.083
9	14	S-	Only_S-	0.68
10	14	S-	Only_S-	0.501
11	14	S-	Only_S-	0.732727
12	14	S-	Only_S-	1.09333
13	14	S-	Only_S-	0.265714
14	14	S-	Only_S-	1.46067
1	14	N1&N2'	Only_S-	1.4675
2	14	N1&N2'	Only_S-	1.56744
3	14	N1&N2'	Only_S-	1.38275
4	14	N1&N2'	Only_S-	1.0865
5	14	N1&N2'	Only_S-	0.515
6	14	N1&N2'	Only_S-	0.651
7	14	N1&N2'	Only_S-	0.59025
8	14	N1&N2'	Only_S-	0.312051
9	14	N1&N2'	Only_S-	0.11425
10	14	N1&N2'	Only_S-	0.1425
11	14	N1&N2'	Only_S-	0.0765789
12	14	N1&N2'	Only_S-	0.17375
13	14	N1&N2'	Only_S-	0.171613
14	14	N1&N2'	Only_S-	0.391481
1	15	S+	Only_S+	1.95474
2	15	S+	Only_S+	1.34778
3	15	S+	Only_S+	0.435
4	15	S+	Only_S+	0.473
5	15	S+	Only_S+	0.0995
6	15	S+	Only_S+	0.881
7	15	S+	Only_S+	0.613
8	15	S+	Only_S+	0.345263
9	15	S+	Only_S+	0.2585
10	15	S+	Only_S+	0.8795
11	15	S+	Only_S+	1.067
12	15	S+	Only_S+	1.08
13	15	S+	Only_S+	1.1735
14	15	S+	Only_S+	0.95
1	15	S-	Only_S+	0.962222
2	15	S-	Only_S+	0.2425
3	15	S-	Only_S+	0.3
4	15	S-	Only_S+	0.0585
5	15	S-	Only_S+	0
6	15	S-	Only_S+	0.191
7	15	S-	Only_S+	0.0285
8	15	S-	Only_S+	0.1165
9	15	S-	Only_S+	0
10	15	S-	Only_S+	0.1445
11	15	S-	Only_S+	0.225
12	15	S-	Only_S+	0
13	15	S-	Only_S+	0.461
14	15	S-	Only_S+	0.1925
1	15	N1&N2'	Only_S+	1.53739
2	15	N1&N2'	Only_S+	0.856364
3	15	N1&N2'	Only_S+	0.659
4	15	N1&N2'	Only_S+	0.202
5	15	N1&N2'	Only_S+	0.133
6	15	N1&N2'	Only_S+	0.127
7	15	N1&N2'	Only_S+	0.5105
8	15	N1&N2'	Only_S+	0.461429
9	15	N1&N2'	Only_S+	0.0495
10	15	N1&N2'	Only_S+	0.2065
11	15	N1&N2'	Only_S+	0.3195
12	15	N1&N2'	Only_S+	0.983
13	15	N1&N2'	Only_S+	0.517
14	15	N1&N2'	Only_S+	0.2715
1	16	S+	S+_S-	0.872
2	16	S+	S+_S-	0.0823077
3	16	S+	S+_S-	0.365
4	16	S+	S+_S-	0.675714
5	16	S+	S+_S-	0.396667
6	16	S+	S+_S-	0.0983333
7	16	S+	S+_S-	0.183158
8	16	S+	S+_S-	0.22
9	16	S+	S+_S-	0.0731579
10	16	S+	S+_S-	0.299
11	16	S+	S+_S-	0.15
12	16	S+	S+_S-	0.1015
13	16	S+	S+_S-	0.155
14	16	S+	S+_S-	0.152
1	16	S-	S+_S-	0.528182
2	16	S-	S+_S-	0.266364
3	16	S-	S+_S-	0.251538
4	16	S-	S+_S-	0.522143
5	16	S-	S+_S-	0.605
6	16	S-	S+_S-	0.177647
7	16	S-	S+_S-	0.2015
8	16	S-	S+_S-	0.218
9	16	S-	S+_S-	0.171
10	16	S-	S+_S-	0.1705
11	16	S-	S+_S-	0.034
12	16	S-	S+_S-	0.3155
13	16	S-	S+_S-	0.0745
14	16	S-	S+_S-	0.5105
1	16	N1&N2'	S+_S-	0.787436
2	16	N1&N2'	S+_S-	0.209444
3	16	N1&N2'	S+_S-	0.0745714
4	16	N1&N2'	S+_S-	0.203125
5	16	N1&N2'	S+_S-	0.199677
6	16	N1&N2'	S+_S-	0
7	16	N1&N2'	S+_S-	0.369524
8	16	N1&N2'	S+_S-	0.364
9	16	N1&N2'	S+_S-	0.228095
10	16	N1&N2'	S+_S-	0.199
11	16	N1&N2'	S+_S-	0.08
12	16	N1&N2'	S+_S-	0.067
13	16	N1&N2'	S+_S-	0.0125
14	16	N1&N2'	S+_S-	0.3655
1	17	S+	Only_S-	2.29737
2	17	S+	Only_S-	1.96526
3	17	S+	Only_S-	1.76895
4	17	S+	Only_S-	0.952
5	17	S+	Only_S-	1.129
6	17	S+	Only_S-	1.4445
7	17	S+	Only_S-	1.5765
8	17	S+	Only_S-	1.792
9	17	S+	Only_S-	1.624
10	17	S+	Only_S-	1.5955
11	17	S+	Only_S-	1.1705
12	17	S+	Only_S-	1.4545
13	17	S+	Only_S-	0.9295
14	17	S+	Only_S-	1.207
1	17	S-	Only_S-	2.1
2	17	S-	Only_S-	1.98263
3	17	S-	Only_S-	1.535
4	17	S-	Only_S-	1.007
5	17	S-	Only_S-	0.6325
6	17	S-	Only_S-	0.6735
7	17	S-	Only_S-	0.697
8	17	S-	Only_S-	0.205
9	17	S-	Only_S-	0.105789
10	17	S-	Only_S-	0.1825
11	17	S-	Only_S-	0.3365
12	17	S-	Only_S-	0.1215
13	17	S-	Only_S-	0.165
14	17	S-	Only_S-	0.205
1	17	N1&N2'	Only_S-	2.01952
2	17	N1&N2'	Only_S-	1.55591
3	17	N1&N2'	Only_S-	1.55619
4	17	N1&N2'	Only_S-	0.5755
5	17	N1&N2'	Only_S-	1.041
6	17	N1&N2'	Only_S-	1.137
7	17	N1&N2'	Only_S-	0.6875
8	17	N1&N2'	Only_S-	0.9235
9	17	N1&N2'	Only_S-	0.650476
10	17	N1&N2'	Only_S-	0.6515
11	17	N1&N2'	Only_S-	0.7715
12	17	N1&N2'	Only_S-	0.3215
13	17	N1&N2'	Only_S-	0.2245
14	17	N1&N2'	Only_S-	0.3015
1	18	S+	Only_S+	1.36688
2	18	S+	Only_S+	0.341053
3	18	S+	Only_S+	0.227
4	18	S+	Only_S+	0.2
5	18	S+	Only_S+	0
6	18	S+	Only_S+	0.0965
7	18	S+	Only_S+	0.737
8	18	S+	Only_S+	0.307
9	18	S+	Only_S+	0.173
10	18	S+	Only_S+	1.09105
11	18	S+	Only_S+	1.4615
12	18	S+	Only_S+	0.463
13	18	S+	Only_S+	0.8505
14	18	S+	Only_S+	1.0245
1	18	S-	Only_S+	0.573
2	18	S-	Only_S+	0.1565
3	18	S-	Only_S+	0.034
4	18	S-	Only_S+	0.0545
5	18	S-	Only_S+	0.0236842
6	18	S-	Only_S+	0.1245
7	18	S-	Only_S+	0.2495
8	18	S-	Only_S+	0.2335
9	18	S-	Only_S+	0.1765
10	18	S-	Only_S+	0.2705
11	18	S-	Only_S+	0.283
12	18	S-	Only_S+	0.093
13	18	S-	Only_S+	0.3585
14	18	S-	Only_S+	0.243
1	18	N1&N2'	Only_S+	1.33292
2	18	N1&N2'	Only_S+	0.305714
3	18	N1&N2'	Only_S+	0.097
4	18	N1&N2'	Only_S+	0.0933333
5	18	N1&N2'	Only_S+	0.0233333
6	18	N1&N2'	Only_S+	0.2235
7	18	N1&N2'	Only_S+	0.0035
8	18	N1&N2'	Only_S+	0.132
9	18	N1&N2'	Only_S+	0.1185
10	18	N1&N2'	Only_S+	0.0838095
11	18	N1&N2'	Only_S+	0.115
12	18	N1&N2'	Only_S+	0.0195
13	18	N1&N2'	Only_S+	0.0915
14	18	N1&N2'	Only_S+	0
1	19	S+	S+_S-	1.68692
2	19	S+	S+_S-	1.82286
3	19	S+	S+_S-	0.979231
4	19	S+	S+_S-	0.7715
5	19	S+	S+_S-	1.0055
6	19	S+	S+_S-	1.47947
7	19	S+	S+_S-	1.187
8	19	S+	S+_S-	0.352
9	19	S+	S+_S-	0.248
10	19	S+	S+_S-	0.307
11	19	S+	S+_S-	0.478
12	19	S+	S+_S-	0.9115
13	19	S+	S+_S-	1.0175
14	19	S+	S+_S-	1.2095
1	19	S-	S+_S-	2.745
2	19	S-	S+_S-	1.118
3	19	S-	S+_S-	0.529231
4	19	S-	S+_S-	0.3945
5	19	S-	S+_S-	0.517
6	19	S-	S+_S-	0.565
7	19	S-	S+_S-	0.873684
8	19	S-	S+_S-	0.121
9	19	S-	S+_S-	0.3085
10	19	S-	S+_S-	0.0765
11	19	S-	S+_S-	0.1685
12	19	S-	S+_S-	0.235
13	19	S-	S+_S-	0.372
14	19	S-	S+_S-	0.0957895
1	19	N1&N2'	S+_S-	2.10829
2	19	N1&N2'	S+_S-	1.42516
3	19	N1&N2'	S+_S-	0.884118
4	19	N1&N2'	S+_S-	0.6585
5	19	N1&N2'	S+_S-	1.03
6	19	N1&N2'	S+_S-	2.06333
7	19	N1&N2'	S+_S-	1.62571
8	19	N1&N2'	S+_S-	0.2855
9	19	N1&N2'	S+_S-	0.1765
10	19	N1&N2'	S+_S-	0.263
11	19	N1&N2'	S+_S-	0.45
12	19	N1&N2'	S+_S-	0.234
13	19	N1&N2'	S+_S-	0.731
14	19	N1&N2'	S+_S-	1.07571
1	20	S+	Only_S-	1.37556
2	20	S+	Only_S-	0.483
3	20	S+	Only_S-	0.182
4	20	S+	Only_S-	0.458235
5	20	S+	Only_S-	1.422
6	20	S+	Only_S-	1.687
7	20	S+	Only_S-	1.75895
8	20	S+	Only_S-	2.0645
9	20	S+	Only_S-	2.531
10	20	S+	Only_S-	2.507
11	20	S+	Only_S-	3.304
12	20	S+	Only_S-	3.474
13	20	S+	Only_S-	2.889
14	20	S+	Only_S-	3.568
1	20	S-	Only_S-	1.11222
2	20	S-	Only_S-	0.337
3	20	S-	Only_S-	0.692632
4	20	S-	Only_S-	0.3175
5	20	S-	Only_S-	0.8945
6	20	S-	Only_S-	1.5725
7	20	S-	Only_S-	0.921053
8	20	S-	Only_S-	1.5365
9	20	S-	Only_S-	1.9155
10	20	S-	Only_S-	1.761
11	20	S-	Only_S-	1.2985
12	20	S-	Only_S-	1.895
13	20	S-	Only_S-	1.276
14	20	S-	Only_S-	2.05
1	20	N1&N2'	Only_S-	0.769167
2	20	N1&N2'	Only_S-	0.2215
3	20	N1&N2'	Only_S-	0.0395238
4	20	N1&N2'	Only_S-	0.03
5	20	N1&N2'	Only_S-	0.8775
6	20	N1&N2'	Only_S-	2.0855
7	20	N1&N2'	Only_S-	1.71364
8	20	N1&N2'	Only_S-	1.5875
9	20	N1&N2'	Only_S-	2.6405
10	20	N1&N2'	Only_S-	1.452
11	20	N1&N2'	Only_S-	2.084
12	20	N1&N2'	Only_S-	1.8885
13	20	N1&N2'	Only_S-	1.658
14	20	N1&N2'	Only_S-	2.639
1	21	S+	Only_S+	2.02273
2	21	S+	Only_S+	1.97
3	21	S+	Only_S+	1.579
4	21	S+	Only_S+	0.480909
5	21	S+	Only_S+	0.390625
6	21	S+	Only_S+	0.555
7	21	S+	Only_S+	0.855263
8	21	S+	Only_S+	0.616842
9	21	S+	Only_S+	0.4195
10	21	S+	Only_S+	0.608
11	21	S+	Only_S+	0.626
12	21	S+	Only_S+	0.478
13	21	S+	Only_S+	0.513684
14	21	S+	Only_S+	0.6825
1	21	S-	Only_S+	3.02273
2	21	S-	Only_S+	2.402
3	21	S-	Only_S+	0.964545
4	21	S-	Only_S+	0.585
5	21	S-	Only_S+	0.509412
6	21	S-	Only_S+	0.300526
7	21	S-	Only_S+	0.524
8	21	S-	Only_S+	0.403
9	21	S-	Only_S+	0.4385
10	21	S-	Only_S+	0.2695
11	21	S-	Only_S+	0.5355
12	21	S-	Only_S+	0.744
13	21	S-	Only_S+	0.733
14	21	S-	Only_S+	0.6655
1	21	N1&N2'	Only_S+	2.69868
2	21	N1&N2'	Only_S+	3.491
3	21	N1&N2'	Only_S+	2.39872
4	21	N1&N2'	Only_S+	1.46351
5	21	N1&N2'	Only_S+	1.18407
6	21	N1&N2'	Only_S+	1.04348
7	21	N1&N2'	Only_S+	2.07571
8	21	N1&N2'	Only_S+	1.48333
9	21	N1&N2'	Only_S+	1.137
10	21	N1&N2'	Only_S+	1.044
11	21	N1&N2'	Only_S+	0.977
12	21	N1&N2'	Only_S+	0.9575
13	21	N1&N2'	Only_S+	1.46524
14	21	N1&N2'	Only_S+	1.1095
1	22	S+	S+_S-	1.554
2	22	S+	S+_S-	0.394
3	22	S+	S+_S-	1.22909
4	22	S+	S+_S-	0.434
5	22	S+	S+_S-	0.482143
6	22	S+	S+_S-	0.475789
7	22	S+	S+_S-	0.807222
8	22	S+	S+_S-	0.695
9	22	S+	S+_S-	0.486
10	22	S+	S+_S-	0.4585
11	22	S+	S+_S-	0.499
12	22	S+	S+_S-	0.4505
13	22	S+	S+_S-	0.3875
14	22	S+	S+_S-	0.301
1	22	S-	S+_S-	1.5675
2	22	S-	S+_S-	0.248333
3	22	S-	S+_S-	0.3375
4	22	S-	S+_S-	0.36
5	22	S-	S+_S-	0.396667
6	22	S-	S+_S-	0.289412
7	22	S-	S+_S-	0.178235
8	22	S-	S+_S-	0.181
9	22	S-	S+_S-	0.3945
10	22	S-	S+_S-	0.5285
11	22	S-	S+_S-	0.303
12	22	S-	S+_S-	0.06
13	22	S-	S+_S-	0.0195
14	22	S-	S+_S-	0
1	22	N1&N2'	S+_S-	1.27105
2	22	N1&N2'	S+_S-	0.889737
3	22	N1&N2'	S+_S-	1.3027
4	22	N1&N2'	S+_S-	0.65475
5	22	N1&N2'	S+_S-	0.697941
6	22	N1&N2'	S+_S-	0.0966667
7	22	N1&N2'	S+_S-	0.2612
8	22	N1&N2'	S+_S-	0.5165
9	22	N1&N2'	S+_S-	0.544
10	22	N1&N2'	S+_S-	0.2545
11	22	N1&N2'	S+_S-	0.284
12	22	N1&N2'	S+_S-	0.024
13	22	N1&N2'	S+_S-	0.0245
14	22	N1&N2'	S+_S-	0.15
1	23	S+	Only_S-	0.9735
2	23	S+	Only_S-	1.292
3	23	S+	Only_S-	2.224
4	23	S+	Only_S-	2.7715
5	23	S+	Only_S-	3.3765
6	23	S+	Only_S-	3.902
7	23	S+	Only_S-	3.513
8	23	S+	Only_S-	3.068
9	23	S+	Only_S-	3.191
10	23	S+	Only_S-	2.5725
11	23	S+	Only_S-	3.452
12	23	S+	Only_S-	2.6005
13	23	S+	Only_S-	2.503
14	23	S+	Only_S-	2.762
1	23	S-	Only_S-	0.5945
2	23	S-	Only_S-	1.209
3	23	S-	Only_S-	1.60368
4	23	S-	Only_S-	1.681
5	23	S-	Only_S-	1.891
6	23	S-	Only_S-	1.7635
7	23	S-	Only_S-	2.018
8	23	S-	Only_S-	0.2285
9	23	S-	Only_S-	0.1235
10	23	S-	Only_S-	0.243
11	23	S-	Only_S-	0.274
12	23	S-	Only_S-	0.36
13	23	S-	Only_S-	0.2985
14	23	S-	Only_S-	0.5
1	23	N1&N2'	Only_S-	0.531
2	23	N1&N2'	Only_S-	0.124
3	23	N1&N2'	Only_S-	0.898571
4	23	N1&N2'	Only_S-	1.1385
5	23	N1&N2'	Only_S-	2.503
6	23	N1&N2'	Only_S-	1.7855
7	23	N1&N2'	Only_S-	1.6535
8	23	N1&N2'	Only_S-	2.2385
9	23	N1&N2'	Only_S-	1.622
10	23	N1&N2'	Only_S-	1.7485
11	23	N1&N2'	Only_S-	1.6965
12	23	N1&N2'	Only_S-	1.6705
13	23	N1&N2'	Only_S-	1.1
14	23	N1&N2'	Only_S-	1.042
1	24	S+	Only_S+	1.43316
2	24	S+	Only_S+	1.967
3	24	S+	Only_S+	1.444
4	24	S+	Only_S+	0.922
5	24	S+	Only_S+	1.00474
6	24	S+	Only_S+	0.902
7	24	S+	Only_S+	0.3175
8	24	S+	Only_S+	0.145
9	24	S+	Only_S+	0.329
10	24	S+	Only_S+	0.421
11	24	S+	Only_S+	0.949
12	24	S+	Only_S+	0.591
13	24	S+	Only_S+	1.00684
14	24	S+	Only_S+	0.941
1	24	S-	Only_S+	1.181
2	24	S-	Only_S+	1.171
3	24	S-	Only_S+	0.571
4	24	S-	Only_S+	0.694
5	24	S-	Only_S+	0.798
6	24	S-	Only_S+	0.334
7	24	S-	Only_S+	0.076
8	24	S-	Only_S+	0.2165
9	24	S-	Only_S+	0.286
10	24	S-	Only_S+	0.1115
11	24	S-	Only_S+	0.325
12	24	S-	Only_S+	0.405
13	24	S-	Only_S+	0.434
14	24	S-	Only_S+	0.356
1	24	N1&N2'	Only_S+	1.77714
2	24	N1&N2'	Only_S+	1.784
3	24	N1&N2'	Only_S+	1.525
4	24	N1&N2'	Only_S+	1.153
5	24	N1&N2'	Only_S+	0.802381
6	24	N1&N2'	Only_S+	0.4985
7	24	N1&N2'	Only_S+	0.4095
8	24	N1&N2'	Only_S+	0.098
9	24	N1&N2'	Only_S+	0.237
10	24	N1&N2'	Only_S+	0.242
11	24	N1&N2'	Only_S+	0.6565
12	24	N1&N2'	Only_S+	0.509
13	24	N1&N2'	Only_S+	0.68619
14	24	N1&N2'	Only_S+	0.274
